# Supplementary material for: Haplotype-Phased Chromosome-Level Genome Assembly of Cryptoporus qinlingensis, a Typical Traditional Chinese Medicine Fungus
Source: J Fungi (Basel). 2025 Feb 19;11(2):163. doi: 10.3390/jof11020163 (PMC11856377; doi:10.3390/jof11020163)
Supplement: Supplementary file 1 [file jof-11-00163-s001.zip]

Archive with 5 entries (5 files):
- Dataset S1 The telomeric repeat of Cryptoporus qinlingensis.txt
- Dataset S2 CAZymes.xls
- Dataset S3 TF analysis of Cryptoporus qinlingensis.xls
- jof-3426466-supplementary.pdf
- Supporting File S1.pdf
