# Supplementary material for: Haplotype-Phased Chromosome-Level Genome Assembly of Cryptoporus qinlingensis, a Typical Traditional Chinese Medicine Fungus
Source: J Fungi (Basel). 2025 Feb 19;11(2):163. doi: 10.3390/jof11020163 (PMC11856377; doi:10.3390/jof11020163)
Supplement: Supplementary file 1 [file jof-11-00163-s001.zip › Dataset S1 The telomeric repeat of Cryptoporus qinlingensis.txt]

id	window	forward_repeat_number	reverse_repeat_number	telomeric_repeat
Chr1A	10000	1	28	TTAGGG
Chr1A	20000	1	8	TTAGGG
Chr1A	30000	1	3	TTAGGG
Chr1A	40000	0	2	TTAGGG
Chr1A	50000	0	9	TTAGGG
Chr1A	60000	0	1	TTAGGG
Chr1A	70000	2	0	TTAGGG
Chr1A	80000	2	0	TTAGGG
Chr1A	90000	2	0	TTAGGG
Chr1A	100000	1	1	TTAGGG
Chr1A	110000	3	0	TTAGGG
Chr1A	120000	1	2	TTAGGG
Chr1A	130000	1	0	TTAGGG
Chr1A	140000	0	0	TTAGGG
Chr1A	150000	0	0	TTAGGG
Chr1A	160000	3	0	TTAGGG
Chr1A	170000	0	0	TTAGGG
Chr1A	180000	0	0	TTAGGG
Chr1A	190000	1	1	TTAGGG
Chr1A	200000	1	0	TTAGGG
Chr1A	210000	1	2	TTAGGG
Chr1A	220000	0	2	TTAGGG
Chr1A	230000	1	0	TTAGGG
Chr1A	240000	0	2	TTAGGG
Chr1A	250000	2	1	TTAGGG
Chr1A	260000	2	1	TTAGGG
Chr1A	270000	2	0	TTAGGG
Chr1A	280000	0	3	TTAGGG
Chr1A	290000	0	1	TTAGGG
Chr1A	300000	1	3	TTAGGG
Chr1A	310000	1	0	TTAGGG
Chr1A	320000	4	1	TTAGGG
Chr1A	330000	0	0	TTAGGG
Chr1A	340000	1	1	TTAGGG
Chr1A	350000	1	2	TTAGGG
Chr1A	360000	1	0	TTAGGG
Chr1A	370000	3	0	TTAGGG
Chr1A	380000	1	2	TTAGGG
Chr1A	390000	2	1	TTAGGG
Chr1A	400000	1	0	TTAGGG
Chr1A	410000	1	0	TTAGGG
Chr1A	420000	1	1	TTAGGG
Chr1A	430000	1	0	TTAGGG
Chr1A	440000	0	0	TTAGGG
Chr1A	450000	0	0	TTAGGG
Chr1A	460000	0	0	TTAGGG
Chr1A	470000	3	3	TTAGGG
Chr1A	480000	0	0	TTAGGG
Chr1A	490000	1	1	TTAGGG
Chr1A	500000	1	1	TTAGGG
Chr1A	510000	1	0	TTAGGG
Chr1A	520000	3	1	TTAGGG
Chr1A	530000	1	1	TTAGGG
Chr1A	540000	1	0	TTAGGG
Chr1A	550000	3	0	TTAGGG
Chr1A	560000	0	1	TTAGGG
Chr1A	570000	1	0	TTAGGG
Chr1A	580000	0	1	TTAGGG
Chr1A	590000	1	0	TTAGGG
Chr1A	600000	0	1	TTAGGG
Chr1A	610000	0	1	TTAGGG
Chr1A	620000	1	0	TTAGGG
Chr1A	630000	0	1	TTAGGG
Chr1A	640000	2	0	TTAGGG
Chr1A	650000	1	1	TTAGGG
Chr1A	660000	1	0	TTAGGG
Chr1A	670000	1	0	TTAGGG
Chr1A	680000	2	1	TTAGGG
Chr1A	690000	1	1	TTAGGG
Chr1A	700000	3	1	TTAGGG
Chr1A	710000	1	2	TTAGGG
Chr1A	720000	0	0	TTAGGG
Chr1A	730000	1	0	TTAGGG
Chr1A	740000	0	0	TTAGGG
Chr1A	750000	1	1	TTAGGG
Chr1A	760000	1	0	TTAGGG
Chr1A	770000	2	1	TTAGGG
Chr1A	780000	2	0	TTAGGG
Chr1A	790000	2	3	TTAGGG
Chr1A	800000	1	1	TTAGGG
Chr1A	810000	1	1	TTAGGG
Chr1A	820000	0	1	TTAGGG
Chr1A	830000	1	0	TTAGGG
Chr1A	840000	0	0	TTAGGG
Chr1A	850000	2	0	TTAGGG
Chr1A	860000	1	1	TTAGGG
Chr1A	870000	0	1	TTAGGG
Chr1A	880000	3	1	TTAGGG
Chr1A	890000	1	2	TTAGGG
Chr1A	900000	1	1	TTAGGG
Chr1A	910000	2	2	TTAGGG
Chr1A	920000	1	0	TTAGGG
Chr1A	930000	4	0	TTAGGG
Chr1A	940000	2	1	TTAGGG
Chr1A	950000	0	4	TTAGGG
Chr1A	960000	0	1	TTAGGG
Chr1A	970000	0	2	TTAGGG
Chr1A	980000	0	2	TTAGGG
Chr1A	990000	1	0	TTAGGG
Chr1A	1000000	0	5	TTAGGG
Chr1A	1010000	0	2	TTAGGG
Chr1A	1020000	1	1	TTAGGG
Chr1A	1030000	0	0	TTAGGG
Chr1A	1040000	0	0	TTAGGG
Chr1A	1050000	2	2	TTAGGG
Chr1A	1060000	1	0	TTAGGG
Chr1A	1070000	1	0	TTAGGG
Chr1A	1080000	1	2	TTAGGG
Chr1A	1090000	0	2	TTAGGG
Chr1A	1100000	0	0	TTAGGG
Chr1A	1110000	1	1	TTAGGG
Chr1A	1120000	2	2	TTAGGG
Chr1A	1130000	2	1	TTAGGG
Chr1A	1140000	1	0	TTAGGG
Chr1A	1150000	1	2	TTAGGG
Chr1A	1160000	2	3	TTAGGG
Chr1A	1170000	2	1	TTAGGG
Chr1A	1180000	1	2	TTAGGG
Chr1A	1190000	0	0	TTAGGG
Chr1A	1200000	3	0	TTAGGG
Chr1A	1210000	0	0	TTAGGG
Chr1A	1220000	1	0	TTAGGG
Chr1A	1230000	1	3	TTAGGG
Chr1A	1240000	1	2	TTAGGG
Chr1A	1250000	0	1	TTAGGG
Chr1A	1260000	1	1	TTAGGG
Chr1A	1270000	0	5	TTAGGG
Chr1A	1280000	1	2	TTAGGG
Chr1A	1290000	1	1	TTAGGG
Chr1A	1300000	3	1	TTAGGG
Chr1A	1310000	2	1	TTAGGG
Chr1A	1320000	0	1	TTAGGG
Chr1A	1330000	1	1	TTAGGG
Chr1A	1340000	1	0	TTAGGG
Chr1A	1350000	4	0	TTAGGG
Chr1A	1360000	1	1	TTAGGG
Chr1A	1370000	0	1	TTAGGG
Chr1A	1380000	0	0	TTAGGG
Chr1A	1390000	1	2	TTAGGG
Chr1A	1400000	0	1	TTAGGG
Chr1A	1410000	1	1	TTAGGG
Chr1A	1420000	3	1	TTAGGG
Chr1A	1430000	0	1	TTAGGG
Chr1A	1440000	2	0	TTAGGG
Chr1A	1450000	2	0	TTAGGG
Chr1A	1460000	1	0	TTAGGG
Chr1A	1470000	1	1	TTAGGG
Chr1A	1480000	0	1	TTAGGG
Chr1A	1490000	1	1	TTAGGG
Chr1A	1500000	0	0	TTAGGG
Chr1A	1510000	1	0	TTAGGG
Chr1A	1520000	2	1	TTAGGG
Chr1A	1530000	1	1	TTAGGG
Chr1A	1540000	3	2	TTAGGG
Chr1A	1550000	0	0	TTAGGG
Chr1A	1560000	1	1	TTAGGG
Chr1A	1570000	0	0	TTAGGG
Chr1A	1580000	0	1	TTAGGG
Chr1A	1590000	0	2	TTAGGG
Chr1A	1600000	1	1	TTAGGG
Chr1A	1610000	2	3	TTAGGG
Chr1A	1620000	0	1	TTAGGG
Chr1A	1630000	1	0	TTAGGG
Chr1A	1640000	2	1	TTAGGG
Chr1A	1650000	0	2	TTAGGG
Chr1A	1660000	3	3	TTAGGG
Chr1A	1670000	0	1	TTAGGG
Chr1A	1680000	1	2	TTAGGG
Chr1A	1690000	2	2	TTAGGG
Chr1A	1700000	0	1	TTAGGG
Chr1A	1710000	1	0	TTAGGG
Chr1A	1720000	0	1	TTAGGG
Chr1A	1730000	0	1	TTAGGG
Chr1A	1740000	1	0	TTAGGG
Chr1A	1750000	1	1	TTAGGG
Chr1A	1760000	0	0	TTAGGG
Chr1A	1770000	2	0	TTAGGG
Chr1A	1780000	0	1	TTAGGG
Chr1A	1790000	2	0	TTAGGG
Chr1A	1800000	1	0	TTAGGG
Chr1A	1810000	0	1	TTAGGG
Chr1A	1820000	0	0	TTAGGG
Chr1A	1830000	1	1	TTAGGG
Chr1A	1840000	0	2	TTAGGG
Chr1A	1850000	1	2	TTAGGG
Chr1A	1860000	2	0	TTAGGG
Chr1A	1870000	1	0	TTAGGG
Chr1A	1880000	0	0	TTAGGG
Chr1A	1890000	0	0	TTAGGG
Chr1A	1900000	0	0	TTAGGG
Chr1A	1910000	0	0	TTAGGG
Chr1A	1920000	2	1	TTAGGG
Chr1A	1930000	3	1	TTAGGG
Chr1A	1940000	0	1	TTAGGG
Chr1A	1950000	1	0	TTAGGG
Chr1A	1960000	1	0	TTAGGG
Chr1A	1970000	1	2	TTAGGG
Chr1A	1980000	1	2	TTAGGG
Chr1A	1990000	1	0	TTAGGG
Chr1A	2000000	1	0	TTAGGG
Chr1A	2010000	0	1	TTAGGG
Chr1A	2020000	2	0	TTAGGG
Chr1A	2030000	1	1	TTAGGG
Chr1A	2040000	3	3	TTAGGG
Chr1A	2050000	1	1	TTAGGG
Chr1A	2060000	1	0	TTAGGG
Chr1A	2070000	1	2	TTAGGG
Chr1A	2080000	1	1	TTAGGG
Chr1A	2090000	1	1	TTAGGG
Chr1A	2100000	1	0	TTAGGG
Chr1A	2110000	3	1	TTAGGG
Chr1A	2120000	0	2	TTAGGG
Chr1A	2130000	0	1	TTAGGG
Chr1A	2140000	0	0	TTAGGG
Chr1A	2150000	0	0	TTAGGG
Chr1A	2160000	1	1	TTAGGG
Chr1A	2170000	1	0	TTAGGG
Chr1A	2180000	1	0	TTAGGG
Chr1A	2190000	2	1	TTAGGG
Chr1A	2200000	1	2	TTAGGG
Chr1A	2210000	0	2	TTAGGG
Chr1A	2220000	1	0	TTAGGG
Chr1A	2230000	2	1	TTAGGG
Chr1A	2240000	0	2	TTAGGG
Chr1A	2250000	2	1	TTAGGG
Chr1A	2260000	0	3	TTAGGG
Chr1A	2270000	1	2	TTAGGG
Chr1A	2280000	1	1	TTAGGG
Chr1A	2290000	0	2	TTAGGG
Chr1A	2300000	2	0	TTAGGG
Chr1A	2310000	0	2	TTAGGG
Chr1A	2320000	0	0	TTAGGG
Chr1A	2330000	1	1	TTAGGG
Chr1A	2340000	0	0	TTAGGG
Chr1A	2350000	1	1	TTAGGG
Chr1A	2360000	1	1	TTAGGG
Chr1A	2370000	2	0	TTAGGG
Chr1A	2380000	1	0	TTAGGG
Chr1A	2390000	3	0	TTAGGG
Chr1A	2400000	1	0	TTAGGG
Chr1A	2410000	0	0	TTAGGG
Chr1A	2420000	0	0	TTAGGG
Chr1A	2430000	2	2	TTAGGG
Chr1A	2440000	0	0	TTAGGG
Chr1A	2450000	1	1	TTAGGG
Chr1A	2460000	1	1	TTAGGG
Chr1A	2470000	0	0	TTAGGG
Chr1A	2480000	1	1	TTAGGG
Chr1A	2490000	2	1	TTAGGG
Chr1A	2500000	2	0	TTAGGG
Chr1A	2510000	1	0	TTAGGG
Chr1A	2520000	1	0	TTAGGG
Chr1A	2530000	1	0	TTAGGG
Chr1A	2540000	1	2	TTAGGG
Chr1A	2550000	2	1	TTAGGG
Chr1A	2560000	0	0	TTAGGG
Chr1A	2570000	1	1	TTAGGG
Chr1A	2580000	2	1	TTAGGG
Chr1A	2590000	1	0	TTAGGG
Chr1A	2600000	1	1	TTAGGG
Chr1A	2610000	0	3	TTAGGG
Chr1A	2620000	3	1	TTAGGG
Chr1A	2630000	1	1	TTAGGG
Chr1A	2640000	0	1	TTAGGG
Chr1A	2650000	1	2	TTAGGG
Chr1A	2660000	2	0	TTAGGG
Chr1A	2670000	0	1	TTAGGG
Chr1A	2680000	2	0	TTAGGG
Chr1A	2690000	0	0	TTAGGG
Chr1A	2700000	3	1	TTAGGG
Chr1A	2710000	1	0	TTAGGG
Chr1A	2720000	0	0	TTAGGG
Chr1A	2730000	1	1	TTAGGG
Chr1A	2740000	1	2	TTAGGG
Chr1A	2750000	1	1	TTAGGG
Chr1A	2760000	1	0	TTAGGG
Chr1A	2770000	2	2	TTAGGG
Chr1A	2780000	0	3	TTAGGG
Chr1A	2790000	2	0	TTAGGG
Chr1A	2800000	0	0	TTAGGG
Chr1A	2810000	2	2	TTAGGG
Chr1A	2820000	1	1	TTAGGG
Chr1A	2830000	2	0	TTAGGG
Chr1A	2840000	0	0	TTAGGG
Chr1A	2850000	1	1	TTAGGG
Chr1A	2860000	0	1	TTAGGG
Chr1A	2870000	1	2	TTAGGG
Chr1A	2880000	1	0	TTAGGG
Chr1A	2890000	0	0	TTAGGG
Chr1A	2900000	1	1	TTAGGG
Chr1A	2910000	3	0	TTAGGG
Chr1A	2920000	3	0	TTAGGG
Chr1A	2930000	0	0	TTAGGG
Chr1A	2940000	1	2	TTAGGG
Chr1A	2950000	0	1	TTAGGG
Chr1A	2960000	0	2	TTAGGG
Chr1A	2970000	1	0	TTAGGG
Chr1A	2980000	1	0	TTAGGG
Chr1A	2990000	0	1	TTAGGG
Chr1A	3000000	1	0	TTAGGG
Chr1A	3010000	1	2	TTAGGG
Chr1A	3020000	2	0	TTAGGG
Chr1A	3030000	1	0	TTAGGG
Chr1A	3040000	4	0	TTAGGG
Chr1A	3050000	1	1	TTAGGG
Chr1A	3060000	2	2	TTAGGG
Chr1A	3070000	0	0	TTAGGG
Chr1A	3080000	2	1	TTAGGG
Chr1A	3090000	2	1	TTAGGG
Chr1A	3100000	3	3	TTAGGG
Chr1A	3110000	2	0	TTAGGG
Chr1A	3120000	2	0	TTAGGG
Chr1A	3130000	0	1	TTAGGG
Chr1A	3140000	0	2	TTAGGG
Chr1A	3150000	1	0	TTAGGG
Chr1A	3160000	1	1	TTAGGG
Chr1A	3170000	1	0	TTAGGG
Chr1A	3180000	2	1	TTAGGG
Chr1A	3190000	0	2	TTAGGG
Chr1A	3200000	3	0	TTAGGG
Chr1A	3210000	1	1	TTAGGG
Chr1A	3220000	4	0	TTAGGG
Chr1A	3230000	1	2	TTAGGG
Chr1A	3240000	2	0	TTAGGG
Chr1A	3250000	1	1	TTAGGG
Chr1A	3260000	2	0	TTAGGG
Chr1A	3270000	2	3	TTAGGG
Chr1A	3280000	0	1	TTAGGG
Chr1A	3290000	3	1	TTAGGG
Chr1A	3300000	2	1	TTAGGG
Chr1A	3310000	3	0	TTAGGG
Chr1A	3320000	1	1	TTAGGG
Chr1A	3330000	1	1	TTAGGG
Chr1A	3340000	0	1	TTAGGG
Chr1A	3350000	2	0	TTAGGG
Chr1A	3360000	1	0	TTAGGG
Chr1A	3370000	0	1	TTAGGG
Chr1A	3380000	1	0	TTAGGG
Chr1A	3390000	3	0	TTAGGG
Chr1A	3400000	0	0	TTAGGG
Chr1A	3410000	2	0	TTAGGG
Chr1A	3420000	1	0	TTAGGG
Chr1A	3430000	2	0	TTAGGG
Chr1A	3440000	0	1	TTAGGG
Chr1A	3450000	1	1	TTAGGG
Chr1A	3460000	0	1	TTAGGG
Chr1A	3470000	2	1	TTAGGG
Chr1A	3480000	0	3	TTAGGG
Chr1A	3490000	2	2	TTAGGG
Chr1A	3500000	0	0	TTAGGG
Chr1A	3510000	1	0	TTAGGG
Chr1A	3520000	0	0	TTAGGG
Chr1A	3530000	0	0	TTAGGG
Chr1A	3540000	0	1	TTAGGG
Chr1A	3550000	1	0	TTAGGG
Chr1A	3560000	1	2	TTAGGG
Chr1A	3570000	0	0	TTAGGG
Chr1A	3580000	2	1	TTAGGG
Chr1A	3590000	0	0	TTAGGG
Chr1A	3600000	0	0	TTAGGG
Chr1A	3610000	0	1	TTAGGG
Chr1A	3620000	0	0	TTAGGG
Chr1A	3630000	1	0	TTAGGG
Chr1A	3640000	1	0	TTAGGG
Chr1A	3650000	2	3	TTAGGG
Chr1A	3660000	0	0	TTAGGG
Chr1A	3670000	0	0	TTAGGG
Chr1A	3680000	1	1	TTAGGG
Chr1A	3690000	0	1	TTAGGG
Chr1A	3700000	1	3	TTAGGG
Chr1A	3710000	0	0	TTAGGG
Chr1A	3720000	1	1	TTAGGG
Chr1A	3730000	0	0	TTAGGG
Chr1A	3740000	0	0	TTAGGG
Chr1A	3750000	0	1	TTAGGG
Chr1A	3760000	3	1	TTAGGG
Chr1A	3770000	1	2	TTAGGG
Chr1A	3780000	1	0	TTAGGG
Chr1A	3790000	0	0	TTAGGG
Chr1A	3800000	0	0	TTAGGG
Chr1A	3810000	2	0	TTAGGG
Chr1A	3820000	2	2	TTAGGG
Chr1A	3830000	3	1	TTAGGG
Chr1A	3840000	1	0	TTAGGG
Chr1A	3850000	0	0	TTAGGG
Chr1A	3860000	3	1	TTAGGG
Chr1A	3870000	1	1	TTAGGG
Chr1A	3880000	0	3	TTAGGG
Chr1A	3890000	0	4	TTAGGG
Chr1A	3900000	2	1	TTAGGG
Chr1A	3910000	1	2	TTAGGG
Chr1A	3920000	0	2	TTAGGG
Chr1A	3930000	0	3	TTAGGG
Chr1A	3940000	3	1	TTAGGG
Chr1A	3950000	3	0	TTAGGG
Chr1A	3960000	1	2	TTAGGG
Chr1A	3970000	1	1	TTAGGG
Chr1A	3980000	1	2	TTAGGG
Chr1A	3990000	1	1	TTAGGG
Chr1A	4000000	1	0	TTAGGG
Chr1A	4010000	1	1	TTAGGG
Chr1A	4017150	34	0	TTAGGG
Chr2A	10000	0	30	TTAGGG
Chr2A	20000	0	2	TTAGGG
Chr2A	30000	0	1	TTAGGG
Chr2A	40000	0	0	TTAGGG
Chr2A	50000	0	0	TTAGGG
Chr2A	60000	0	1	TTAGGG
Chr2A	70000	1	0	TTAGGG
Chr2A	80000	0	0	TTAGGG
Chr2A	90000	1	1	TTAGGG
Chr2A	100000	2	2	TTAGGG
Chr2A	110000	2	0	TTAGGG
Chr2A	120000	2	1	TTAGGG
Chr2A	130000	0	0	TTAGGG
Chr2A	140000	0	0	TTAGGG
Chr2A	150000	0	0	TTAGGG
Chr2A	160000	1	1	TTAGGG
Chr2A	170000	1	1	TTAGGG
Chr2A	180000	0	0	TTAGGG
Chr2A	190000	1	2	TTAGGG
Chr2A	200000	1	1	TTAGGG
Chr2A	210000	1	0	TTAGGG
Chr2A	220000	1	0	TTAGGG
Chr2A	230000	0	0	TTAGGG
Chr2A	240000	1	0	TTAGGG
Chr2A	250000	2	2	TTAGGG
Chr2A	260000	1	0	TTAGGG
Chr2A	270000	1	1	TTAGGG
Chr2A	280000	1	1	TTAGGG
Chr2A	290000	4	2	TTAGGG
Chr2A	300000	1	2	TTAGGG
Chr2A	310000	1	3	TTAGGG
Chr2A	320000	1	0	TTAGGG
Chr2A	330000	2	1	TTAGGG
Chr2A	340000	1	0	TTAGGG
Chr2A	350000	0	1	TTAGGG
Chr2A	360000	0	0	TTAGGG
Chr2A	370000	1	0	TTAGGG
Chr2A	380000	1	2	TTAGGG
Chr2A	390000	1	1	TTAGGG
Chr2A	400000	0	0	TTAGGG
Chr2A	410000	1	2	TTAGGG
Chr2A	420000	0	1	TTAGGG
Chr2A	430000	0	1	TTAGGG
Chr2A	440000	0	0	TTAGGG
Chr2A	450000	0	0	TTAGGG
Chr2A	460000	0	1	TTAGGG
Chr2A	470000	0	2	TTAGGG
Chr2A	480000	1	2	TTAGGG
Chr2A	490000	1	0	TTAGGG
Chr2A	500000	0	1	TTAGGG
Chr2A	510000	1	2	TTAGGG
Chr2A	520000	1	1	TTAGGG
Chr2A	530000	0	2	TTAGGG
Chr2A	540000	2	2	TTAGGG
Chr2A	550000	1	0	TTAGGG
Chr2A	560000	0	1	TTAGGG
Chr2A	570000	0	2	TTAGGG
Chr2A	580000	0	2	TTAGGG
Chr2A	590000	1	3	TTAGGG
Chr2A	600000	0	0	TTAGGG
Chr2A	610000	2	1	TTAGGG
Chr2A	620000	1	2	TTAGGG
Chr2A	630000	2	0	TTAGGG
Chr2A	640000	0	1	TTAGGG
Chr2A	650000	0	2	TTAGGG
Chr2A	660000	2	0	TTAGGG
Chr2A	670000	1	0	TTAGGG
Chr2A	680000	0	2	TTAGGG
Chr2A	690000	0	3	TTAGGG
Chr2A	700000	5	1	TTAGGG
Chr2A	710000	0	0	TTAGGG
Chr2A	720000	0	0	TTAGGG
Chr2A	730000	1	1	TTAGGG
Chr2A	740000	1	2	TTAGGG
Chr2A	750000	1	1	TTAGGG
Chr2A	760000	1	2	TTAGGG
Chr2A	770000	3	1	TTAGGG
Chr2A	780000	1	1	TTAGGG
Chr2A	790000	0	0	TTAGGG
Chr2A	800000	0	0	TTAGGG
Chr2A	810000	0	3	TTAGGG
Chr2A	820000	0	2	TTAGGG
Chr2A	830000	0	3	TTAGGG
Chr2A	840000	0	1	TTAGGG
Chr2A	850000	1	0	TTAGGG
Chr2A	860000	1	0	TTAGGG
Chr2A	870000	1	0	TTAGGG
Chr2A	880000	2	0	TTAGGG
Chr2A	890000	1	0	TTAGGG
Chr2A	900000	2	0	TTAGGG
Chr2A	910000	1	1	TTAGGG
Chr2A	920000	1	0	TTAGGG
Chr2A	930000	1	3	TTAGGG
Chr2A	940000	0	0	TTAGGG
Chr2A	950000	1	1	TTAGGG
Chr2A	960000	1	0	TTAGGG
Chr2A	970000	0	1	TTAGGG
Chr2A	980000	0	0	TTAGGG
Chr2A	990000	0	0	TTAGGG
Chr2A	1000000	0	1	TTAGGG
Chr2A	1010000	0	1	TTAGGG
Chr2A	1020000	0	1	TTAGGG
Chr2A	1030000	1	3	TTAGGG
Chr2A	1040000	0	0	TTAGGG
Chr2A	1050000	0	0	TTAGGG
Chr2A	1060000	1	1	TTAGGG
Chr2A	1070000	0	1	TTAGGG
Chr2A	1080000	1	1	TTAGGG
Chr2A	1090000	0	0	TTAGGG
Chr2A	1100000	1	0	TTAGGG
Chr2A	1110000	0	1	TTAGGG
Chr2A	1120000	0	1	TTAGGG
Chr2A	1130000	0	0	TTAGGG
Chr2A	1140000	1	1	TTAGGG
Chr2A	1150000	2	2	TTAGGG
Chr2A	1160000	1	0	TTAGGG
Chr2A	1170000	1	1	TTAGGG
Chr2A	1180000	0	0	TTAGGG
Chr2A	1190000	0	2	TTAGGG
Chr2A	1200000	2	2	TTAGGG
Chr2A	1210000	1	0	TTAGGG
Chr2A	1220000	2	0	TTAGGG
Chr2A	1230000	0	2	TTAGGG
Chr2A	1240000	2	0	TTAGGG
Chr2A	1250000	4	1	TTAGGG
Chr2A	1260000	1	1	TTAGGG
Chr2A	1270000	1	1	TTAGGG
Chr2A	1280000	0	3	TTAGGG
Chr2A	1290000	0	3	TTAGGG
Chr2A	1300000	2	1	TTAGGG
Chr2A	1310000	1	0	TTAGGG
Chr2A	1320000	0	0	TTAGGG
Chr2A	1330000	1	1	TTAGGG
Chr2A	1340000	1	1	TTAGGG
Chr2A	1350000	0	0	TTAGGG
Chr2A	1360000	1	0	TTAGGG
Chr2A	1370000	2	2	TTAGGG
Chr2A	1380000	2	0	TTAGGG
Chr2A	1390000	0	0	TTAGGG
Chr2A	1400000	2	1	TTAGGG
Chr2A	1410000	1	1	TTAGGG
Chr2A	1420000	0	2	TTAGGG
Chr2A	1430000	0	0	TTAGGG
Chr2A	1440000	0	3	TTAGGG
Chr2A	1450000	2	1	TTAGGG
Chr2A	1460000	0	2	TTAGGG
Chr2A	1470000	2	2	TTAGGG
Chr2A	1480000	1	2	TTAGGG
Chr2A	1490000	2	2	TTAGGG
Chr2A	1500000	4	1	TTAGGG
Chr2A	1510000	3	1	TTAGGG
Chr2A	1520000	4	0	TTAGGG
Chr2A	1530000	2	1	TTAGGG
Chr2A	1540000	1	0	TTAGGG
Chr2A	1550000	2	3	TTAGGG
Chr2A	1560000	2	4	TTAGGG
Chr2A	1570000	1	2	TTAGGG
Chr2A	1580000	1	3	TTAGGG
Chr2A	1590000	2	3	TTAGGG
Chr2A	1600000	1	2	TTAGGG
Chr2A	1610000	1	2	TTAGGG
Chr2A	1620000	0	1	TTAGGG
Chr2A	1630000	3	0	TTAGGG
Chr2A	1640000	0	1	TTAGGG
Chr2A	1650000	2	2	TTAGGG
Chr2A	1660000	2	0	TTAGGG
Chr2A	1670000	0	3	TTAGGG
Chr2A	1680000	1	1	TTAGGG
Chr2A	1690000	2	0	TTAGGG
Chr2A	1700000	1	0	TTAGGG
Chr2A	1710000	2	1	TTAGGG
Chr2A	1720000	1	0	TTAGGG
Chr2A	1730000	0	0	TTAGGG
Chr2A	1740000	0	1	TTAGGG
Chr2A	1750000	0	0	TTAGGG
Chr2A	1760000	1	0	TTAGGG
Chr2A	1770000	1	1	TTAGGG
Chr2A	1780000	2	2	TTAGGG
Chr2A	1790000	3	3	TTAGGG
Chr2A	1800000	0	0	TTAGGG
Chr2A	1810000	0	2	TTAGGG
Chr2A	1820000	1	1	TTAGGG
Chr2A	1830000	0	1	TTAGGG
Chr2A	1840000	2	2	TTAGGG
Chr2A	1850000	1	1	TTAGGG
Chr2A	1860000	0	1	TTAGGG
Chr2A	1870000	1	0	TTAGGG
Chr2A	1880000	3	0	TTAGGG
Chr2A	1890000	2	0	TTAGGG
Chr2A	1900000	0	0	TTAGGG
Chr2A	1910000	0	0	TTAGGG
Chr2A	1920000	0	0	TTAGGG
Chr2A	1930000	3	2	TTAGGG
Chr2A	1940000	2	0	TTAGGG
Chr2A	1950000	0	3	TTAGGG
Chr2A	1960000	2	0	TTAGGG
Chr2A	1970000	1	2	TTAGGG
Chr2A	1980000	0	0	TTAGGG
Chr2A	1990000	2	5	TTAGGG
Chr2A	2000000	0	10	TTAGGG
Chr2A	2010000	2	0	TTAGGG
Chr2A	2020000	0	1	TTAGGG
Chr2A	2030000	0	1	TTAGGG
Chr2A	2040000	0	1	TTAGGG
Chr2A	2050000	1	1	TTAGGG
Chr2A	2060000	1	1	TTAGGG
Chr2A	2070000	6	2	TTAGGG
Chr2A	2080000	3	0	TTAGGG
Chr2A	2090000	2	0	TTAGGG
Chr2A	2100000	0	0	TTAGGG
Chr2A	2110000	1	4	TTAGGG
Chr2A	2120000	2	0	TTAGGG
Chr2A	2130000	0	1	TTAGGG
Chr2A	2140000	2	1	TTAGGG
Chr2A	2150000	1	0	TTAGGG
Chr2A	2160000	0	1	TTAGGG
Chr2A	2170000	0	1	TTAGGG
Chr2A	2180000	1	1	TTAGGG
Chr2A	2190000	0	0	TTAGGG
Chr2A	2200000	1	2	TTAGGG
Chr2A	2210000	2	1	TTAGGG
Chr2A	2220000	0	1	TTAGGG
Chr2A	2230000	1	3	TTAGGG
Chr2A	2240000	2	0	TTAGGG
Chr2A	2250000	0	1	TTAGGG
Chr2A	2260000	3	1	TTAGGG
Chr2A	2270000	0	2	TTAGGG
Chr2A	2280000	0	1	TTAGGG
Chr2A	2290000	1	0	TTAGGG
Chr2A	2300000	0	3	TTAGGG
Chr2A	2310000	2	1	TTAGGG
Chr2A	2320000	1	1	TTAGGG
Chr2A	2330000	1	1	TTAGGG
Chr2A	2340000	4	0	TTAGGG
Chr2A	2350000	2	0	TTAGGG
Chr2A	2360000	4	1	TTAGGG
Chr2A	2370000	0	0	TTAGGG
Chr2A	2380000	1	0	TTAGGG
Chr2A	2390000	2	0	TTAGGG
Chr2A	2400000	1	2	TTAGGG
Chr2A	2410000	1	1	TTAGGG
Chr2A	2420000	1	0	TTAGGG
Chr2A	2430000	0	0	TTAGGG
Chr2A	2440000	3	3	TTAGGG
Chr2A	2450000	0	2	TTAGGG
Chr2A	2460000	3	3	TTAGGG
Chr2A	2470000	1	2	TTAGGG
Chr2A	2480000	0	2	TTAGGG
Chr2A	2490000	0	0	TTAGGG
Chr2A	2500000	3	1	TTAGGG
Chr2A	2510000	0	0	TTAGGG
Chr2A	2520000	2	1	TTAGGG
Chr2A	2530000	1	1	TTAGGG
Chr2A	2540000	1	1	TTAGGG
Chr2A	2550000	0	0	TTAGGG
Chr2A	2560000	1	0	TTAGGG
Chr2A	2570000	0	1	TTAGGG
Chr2A	2580000	1	0	TTAGGG
Chr2A	2590000	0	2	TTAGGG
Chr2A	2600000	1	1	TTAGGG
Chr2A	2610000	0	0	TTAGGG
Chr2A	2620000	1	0	TTAGGG
Chr2A	2630000	1	1	TTAGGG
Chr2A	2640000	1	2	TTAGGG
Chr2A	2650000	2	0	TTAGGG
Chr2A	2660000	3	0	TTAGGG
Chr2A	2670000	2	3	TTAGGG
Chr2A	2680000	2	1	TTAGGG
Chr2A	2690000	0	1	TTAGGG
Chr2A	2700000	0	1	TTAGGG
Chr2A	2710000	1	1	TTAGGG
Chr2A	2720000	0	0	TTAGGG
Chr2A	2730000	1	0	TTAGGG
Chr2A	2740000	1	0	TTAGGG
Chr2A	2750000	2	0	TTAGGG
Chr2A	2760000	0	1	TTAGGG
Chr2A	2770000	1	1	TTAGGG
Chr2A	2780000	1	1	TTAGGG
Chr2A	2790000	0	0	TTAGGG
Chr2A	2800000	1	0	TTAGGG
Chr2A	2810000	1	0	TTAGGG
Chr2A	2820000	1	3	TTAGGG
Chr2A	2830000	0	1	TTAGGG
Chr2A	2840000	2	1	TTAGGG
Chr2A	2850000	0	1	TTAGGG
Chr2A	2860000	1	1	TTAGGG
Chr2A	2870000	2	0	TTAGGG
Chr2A	2880000	1	2	TTAGGG
Chr2A	2890000	0	3	TTAGGG
Chr2A	2900000	0	1	TTAGGG
Chr2A	2910000	0	1	TTAGGG
Chr2A	2920000	0	0	TTAGGG
Chr2A	2930000	0	1	TTAGGG
Chr2A	2940000	0	0	TTAGGG
Chr2A	2950000	1	0	TTAGGG
Chr2A	2960000	0	1	TTAGGG
Chr2A	2970000	3	0	TTAGGG
Chr2A	2980000	1	1	TTAGGG
Chr2A	2990000	2	1	TTAGGG
Chr2A	3000000	0	0	TTAGGG
Chr2A	3010000	0	2	TTAGGG
Chr2A	3020000	1	0	TTAGGG
Chr2A	3030000	2	0	TTAGGG
Chr2A	3040000	0	1	TTAGGG
Chr2A	3050000	0	0	TTAGGG
Chr2A	3060000	1	0	TTAGGG
Chr2A	3070000	0	0	TTAGGG
Chr2A	3080000	0	0	TTAGGG
Chr2A	3090000	0	3	TTAGGG
Chr2A	3100000	0	3	TTAGGG
Chr2A	3110000	0	0	TTAGGG
Chr2A	3120000	0	0	TTAGGG
Chr2A	3130000	1	0	TTAGGG
Chr2A	3140000	1	0	TTAGGG
Chr2A	3150000	0	1	TTAGGG
Chr2A	3160000	1	1	TTAGGG
Chr2A	3170000	1	1	TTAGGG
Chr2A	3180000	3	3	TTAGGG
Chr2A	3190000	0	2	TTAGGG
Chr2A	3200000	1	1	TTAGGG
Chr2A	3210000	0	1	TTAGGG
Chr2A	3220000	3	0	TTAGGG
Chr2A	3230000	0	3	TTAGGG
Chr2A	3240000	1	2	TTAGGG
Chr2A	3250000	1	1	TTAGGG
Chr2A	3260000	3	0	TTAGGG
Chr2A	3270000	1	2	TTAGGG
Chr2A	3280000	0	0	TTAGGG
Chr2A	3290000	0	0	TTAGGG
Chr2A	3300000	2	0	TTAGGG
Chr2A	3310000	1	0	TTAGGG
Chr2A	3320000	2	1	TTAGGG
Chr2A	3330000	0	1	TTAGGG
Chr2A	3340000	0	2	TTAGGG
Chr2A	3350000	1	1	TTAGGG
Chr2A	3360000	0	0	TTAGGG
Chr2A	3370000	0	0	TTAGGG
Chr2A	3380000	0	4	TTAGGG
Chr2A	3390000	0	0	TTAGGG
Chr2A	3400000	2	0	TTAGGG
Chr2A	3410000	0	0	TTAGGG
Chr2A	3420000	0	0	TTAGGG
Chr2A	3430000	0	1	TTAGGG
Chr2A	3440000	1	1	TTAGGG
Chr2A	3450000	0	2	TTAGGG
Chr2A	3460000	5	1	TTAGGG
Chr2A	3470000	5	1	TTAGGG
Chr2A	3480000	5	1	TTAGGG
Chr2A	3487268	5	1	TTAGGG
Chr3A	10000	0	1	TTAGGG
Chr3A	20000	1	2	TTAGGG
Chr3A	30000	0	0	TTAGGG
Chr3A	40000	1	1	TTAGGG
Chr3A	50000	0	3	TTAGGG
Chr3A	60000	0	0	TTAGGG
Chr3A	70000	0	2	TTAGGG
Chr3A	80000	1	0	TTAGGG
Chr3A	90000	0	1	TTAGGG
Chr3A	100000	2	0	TTAGGG
Chr3A	110000	1	0	TTAGGG
Chr3A	120000	1	2	TTAGGG
Chr3A	130000	0	2	TTAGGG
Chr3A	140000	4	0	TTAGGG
Chr3A	150000	1	1	TTAGGG
Chr3A	160000	1	2	TTAGGG
Chr3A	170000	1	0	TTAGGG
Chr3A	180000	0	1	TTAGGG
Chr3A	190000	0	1	TTAGGG
Chr3A	200000	1	0	TTAGGG
Chr3A	210000	0	2	TTAGGG
Chr3A	220000	1	0	TTAGGG
Chr3A	230000	0	3	TTAGGG
Chr3A	240000	0	3	TTAGGG
Chr3A	250000	0	0	TTAGGG
Chr3A	260000	0	1	TTAGGG
Chr3A	270000	0	1	TTAGGG
Chr3A	280000	0	1	TTAGGG
Chr3A	290000	1	3	TTAGGG
Chr3A	300000	1	1	TTAGGG
Chr3A	310000	2	2	TTAGGG
Chr3A	320000	0	1	TTAGGG
Chr3A	330000	0	2	TTAGGG
Chr3A	340000	1	0	TTAGGG
Chr3A	350000	1	0	TTAGGG
Chr3A	360000	1	0	TTAGGG
Chr3A	370000	1	0	TTAGGG
Chr3A	380000	2	0	TTAGGG
Chr3A	390000	1	0	TTAGGG
Chr3A	400000	1	0	TTAGGG
Chr3A	410000	1	1	TTAGGG
Chr3A	420000	3	1	TTAGGG
Chr3A	430000	0	0	TTAGGG
Chr3A	440000	1	0	TTAGGG
Chr3A	450000	0	0	TTAGGG
Chr3A	460000	1	2	TTAGGG
Chr3A	470000	1	1	TTAGGG
Chr3A	480000	0	2	TTAGGG
Chr3A	490000	0	1	TTAGGG
Chr3A	500000	1	0	TTAGGG
Chr3A	510000	1	1	TTAGGG
Chr3A	520000	2	1	TTAGGG
Chr3A	530000	1	1	TTAGGG
Chr3A	540000	0	2	TTAGGG
Chr3A	550000	0	2	TTAGGG
Chr3A	560000	0	1	TTAGGG
Chr3A	570000	0	2	TTAGGG
Chr3A	580000	0	2	TTAGGG
Chr3A	590000	0	0	TTAGGG
Chr3A	600000	1	1	TTAGGG
Chr3A	610000	3	2	TTAGGG
Chr3A	620000	0	3	TTAGGG
Chr3A	630000	0	1	TTAGGG
Chr3A	640000	0	0	TTAGGG
Chr3A	650000	1	0	TTAGGG
Chr3A	660000	0	0	TTAGGG
Chr3A	670000	0	2	TTAGGG
Chr3A	680000	0	1	TTAGGG
Chr3A	690000	2	1	TTAGGG
Chr3A	700000	3	1	TTAGGG
Chr3A	710000	0	0	TTAGGG
Chr3A	720000	1	0	TTAGGG
Chr3A	730000	0	1	TTAGGG
Chr3A	740000	2	2	TTAGGG
Chr3A	750000	0	0	TTAGGG
Chr3A	760000	0	0	TTAGGG
Chr3A	770000	3	2	TTAGGG
Chr3A	780000	1	1	TTAGGG
Chr3A	790000	0	1	TTAGGG
Chr3A	800000	0	0	TTAGGG
Chr3A	810000	2	2	TTAGGG
Chr3A	820000	2	1	TTAGGG
Chr3A	830000	1	3	TTAGGG
Chr3A	840000	1	1	TTAGGG
Chr3A	850000	2	0	TTAGGG
Chr3A	860000	1	1	TTAGGG
Chr3A	870000	2	1	TTAGGG
Chr3A	880000	0	0	TTAGGG
Chr3A	890000	0	1	TTAGGG
Chr3A	900000	0	0	TTAGGG
Chr3A	910000	2	0	TTAGGG
Chr3A	920000	4	1	TTAGGG
Chr3A	930000	0	1	TTAGGG
Chr3A	940000	1	0	TTAGGG
Chr3A	950000	2	0	TTAGGG
Chr3A	960000	0	1	TTAGGG
Chr3A	970000	0	1	TTAGGG
Chr3A	980000	0	0	TTAGGG
Chr3A	990000	0	2	TTAGGG
Chr3A	1000000	1	1	TTAGGG
Chr3A	1010000	0	1	TTAGGG
Chr3A	1020000	1	3	TTAGGG
Chr3A	1030000	2	0	TTAGGG
Chr3A	1040000	1	1	TTAGGG
Chr3A	1050000	0	0	TTAGGG
Chr3A	1060000	0	2	TTAGGG
Chr3A	1070000	0	1	TTAGGG
Chr3A	1080000	0	0	TTAGGG
Chr3A	1090000	1	1	TTAGGG
Chr3A	1100000	0	1	TTAGGG
Chr3A	1110000	0	1	TTAGGG
Chr3A	1120000	1	2	TTAGGG
Chr3A	1130000	0	1	TTAGGG
Chr3A	1140000	1	1	TTAGGG
Chr3A	1150000	0	2	TTAGGG
Chr3A	1160000	1	1	TTAGGG
Chr3A	1170000	0	1	TTAGGG
Chr3A	1180000	0	3	TTAGGG
Chr3A	1190000	1	3	TTAGGG
Chr3A	1200000	1	0	TTAGGG
Chr3A	1210000	0	1	TTAGGG
Chr3A	1220000	2	0	TTAGGG
Chr3A	1230000	0	1	TTAGGG
Chr3A	1240000	2	2	TTAGGG
Chr3A	1250000	3	3	TTAGGG
Chr3A	1260000	1	1	TTAGGG
Chr3A	1270000	0	1	TTAGGG
Chr3A	1280000	0	0	TTAGGG
Chr3A	1290000	1	1	TTAGGG
Chr3A	1300000	0	0	TTAGGG
Chr3A	1310000	2	2	TTAGGG
Chr3A	1320000	2	1	TTAGGG
Chr3A	1330000	1	1	TTAGGG
Chr3A	1340000	0	2	TTAGGG
Chr3A	1350000	1	0	TTAGGG
Chr3A	1360000	0	0	TTAGGG
Chr3A	1370000	3	0	TTAGGG
Chr3A	1380000	0	0	TTAGGG
Chr3A	1390000	2	1	TTAGGG
Chr3A	1400000	0	0	TTAGGG
Chr3A	1410000	0	1	TTAGGG
Chr3A	1420000	1	2	TTAGGG
Chr3A	1430000	1	0	TTAGGG
Chr3A	1440000	1	3	TTAGGG
Chr3A	1450000	0	1	TTAGGG
Chr3A	1460000	1	0	TTAGGG
Chr3A	1470000	2	1	TTAGGG
Chr3A	1480000	0	0	TTAGGG
Chr3A	1490000	1	1	TTAGGG
Chr3A	1500000	1	2	TTAGGG
Chr3A	1510000	1	1	TTAGGG
Chr3A	1520000	1	0	TTAGGG
Chr3A	1530000	3	0	TTAGGG
Chr3A	1540000	2	0	TTAGGG
Chr3A	1550000	0	3	TTAGGG
Chr3A	1560000	1	0	TTAGGG
Chr3A	1570000	0	0	TTAGGG
Chr3A	1580000	0	0	TTAGGG
Chr3A	1590000	2	1	TTAGGG
Chr3A	1600000	2	1	TTAGGG
Chr3A	1610000	2	1	TTAGGG
Chr3A	1620000	1	2	TTAGGG
Chr3A	1630000	1	0	TTAGGG
Chr3A	1640000	2	0	TTAGGG
Chr3A	1650000	0	0	TTAGGG
Chr3A	1660000	0	1	TTAGGG
Chr3A	1670000	1	2	TTAGGG
Chr3A	1680000	0	1	TTAGGG
Chr3A	1690000	2	1	TTAGGG
Chr3A	1700000	2	1	TTAGGG
Chr3A	1710000	1	0	TTAGGG
Chr3A	1720000	2	1	TTAGGG
Chr3A	1730000	1	1	TTAGGG
Chr3A	1740000	1	1	TTAGGG
Chr3A	1750000	1	0	TTAGGG
Chr3A	1760000	0	0	TTAGGG
Chr3A	1770000	3	1	TTAGGG
Chr3A	1780000	1	0	TTAGGG
Chr3A	1790000	1	3	TTAGGG
Chr3A	1800000	1	2	TTAGGG
Chr3A	1810000	0	2	TTAGGG
Chr3A	1820000	1	1	TTAGGG
Chr3A	1830000	1	2	TTAGGG
Chr3A	1840000	4	0	TTAGGG
Chr3A	1850000	1	1	TTAGGG
Chr3A	1860000	3	1	TTAGGG
Chr3A	1870000	1	0	TTAGGG
Chr3A	1880000	1	1	TTAGGG
Chr3A	1890000	1	2	TTAGGG
Chr3A	1900000	1	2	TTAGGG
Chr3A	1910000	0	0	TTAGGG
Chr3A	1920000	1	3	TTAGGG
Chr3A	1930000	0	0	TTAGGG
Chr3A	1940000	0	2	TTAGGG
Chr3A	1950000	2	1	TTAGGG
Chr3A	1960000	0	0	TTAGGG
Chr3A	1970000	0	1	TTAGGG
Chr3A	1980000	1	3	TTAGGG
Chr3A	1990000	0	2	TTAGGG
Chr3A	2000000	1	2	TTAGGG
Chr3A	2010000	1	0	TTAGGG
Chr3A	2020000	0	1	TTAGGG
Chr3A	2030000	2	1	TTAGGG
Chr3A	2040000	1	0	TTAGGG
Chr3A	2050000	2	2	TTAGGG
Chr3A	2060000	2	2	TTAGGG
Chr3A	2070000	1	0	TTAGGG
Chr3A	2080000	1	1	TTAGGG
Chr3A	2090000	0	1	TTAGGG
Chr3A	2100000	3	0	TTAGGG
Chr3A	2110000	0	0	TTAGGG
Chr3A	2120000	5	1	TTAGGG
Chr3A	2130000	2	1	TTAGGG
Chr3A	2140000	0	1	TTAGGG
Chr3A	2150000	0	0	TTAGGG
Chr3A	2160000	1	0	TTAGGG
Chr3A	2170000	1	2	TTAGGG
Chr3A	2180000	1	2	TTAGGG
Chr3A	2190000	2	1	TTAGGG
Chr3A	2200000	0	1	TTAGGG
Chr3A	2210000	3	0	TTAGGG
Chr3A	2220000	1	0	TTAGGG
Chr3A	2230000	1	0	TTAGGG
Chr3A	2240000	2	0	TTAGGG
Chr3A	2250000	1	3	TTAGGG
Chr3A	2260000	0	0	TTAGGG
Chr3A	2270000	0	1	TTAGGG
Chr3A	2280000	2	0	TTAGGG
Chr3A	2290000	0	2	TTAGGG
Chr3A	2300000	0	2	TTAGGG
Chr3A	2310000	0	0	TTAGGG
Chr3A	2320000	1	3	TTAGGG
Chr3A	2330000	1	1	TTAGGG
Chr3A	2340000	3	2	TTAGGG
Chr3A	2350000	1	3	TTAGGG
Chr3A	2360000	3	0	TTAGGG
Chr3A	2370000	1	0	TTAGGG
Chr3A	2380000	0	0	TTAGGG
Chr3A	2390000	3	1	TTAGGG
Chr3A	2400000	1	1	TTAGGG
Chr3A	2410000	0	0	TTAGGG
Chr3A	2420000	2	1	TTAGGG
Chr3A	2430000	0	1	TTAGGG
Chr3A	2440000	2	2	TTAGGG
Chr3A	2450000	0	0	TTAGGG
Chr3A	2460000	1	0	TTAGGG
Chr3A	2470000	1	2	TTAGGG
Chr3A	2480000	0	2	TTAGGG
Chr3A	2490000	0	0	TTAGGG
Chr3A	2500000	1	2	TTAGGG
Chr3A	2510000	0	0	TTAGGG
Chr3A	2520000	2	0	TTAGGG
Chr3A	2530000	0	0	TTAGGG
Chr3A	2540000	0	1	TTAGGG
Chr3A	2550000	1	0	TTAGGG
Chr3A	2560000	1	1	TTAGGG
Chr3A	2570000	0	0	TTAGGG
Chr3A	2580000	0	0	TTAGGG
Chr3A	2590000	1	1	TTAGGG
Chr3A	2600000	0	0	TTAGGG
Chr3A	2610000	1	2	TTAGGG
Chr3A	2620000	2	0	TTAGGG
Chr3A	2630000	1	0	TTAGGG
Chr3A	2640000	1	0	TTAGGG
Chr3A	2650000	2	1	TTAGGG
Chr3A	2660000	3	0	TTAGGG
Chr3A	2670000	1	1	TTAGGG
Chr3A	2680000	0	2	TTAGGG
Chr3A	2690000	0	0	TTAGGG
Chr3A	2700000	0	0	TTAGGG
Chr3A	2710000	0	1	TTAGGG
Chr3A	2720000	0	0	TTAGGG
Chr3A	2730000	2	0	TTAGGG
Chr3A	2740000	1	0	TTAGGG
Chr3A	2750000	2	1	TTAGGG
Chr3A	2760000	0	3	TTAGGG
Chr3A	2770000	0	2	TTAGGG
Chr3A	2780000	0	0	TTAGGG
Chr3A	2790000	2	0	TTAGGG
Chr3A	2800000	0	3	TTAGGG
Chr3A	2810000	3	0	TTAGGG
Chr3A	2820000	1	1	TTAGGG
Chr3A	2830000	1	1	TTAGGG
Chr3A	2840000	2	1	TTAGGG
Chr3A	2850000	0	0	TTAGGG
Chr3A	2860000	0	0	TTAGGG
Chr3A	2870000	0	2	TTAGGG
Chr3A	2880000	0	0	TTAGGG
Chr3A	2890000	2	0	TTAGGG
Chr3A	2900000	1	0	TTAGGG
Chr3A	2910000	0	1	TTAGGG
Chr3A	2920000	0	2	TTAGGG
Chr3A	2930000	2	0	TTAGGG
Chr3A	2940000	0	0	TTAGGG
Chr3A	2950000	1	0	TTAGGG
Chr3A	2960000	1	0	TTAGGG
Chr3A	2970000	2	0	TTAGGG
Chr3A	2980000	1	1	TTAGGG
Chr3A	2990000	0	0	TTAGGG
Chr3A	3000000	0	5	TTAGGG
Chr3A	3010000	0	0	TTAGGG
Chr3A	3020000	0	1	TTAGGG
Chr3A	3030000	0	1	TTAGGG
Chr3A	3040000	0	0	TTAGGG
Chr3A	3050000	1	0	TTAGGG
Chr3A	3060000	2	1	TTAGGG
Chr3A	3070000	0	1	TTAGGG
Chr3A	3080000	0	4	TTAGGG
Chr3A	3090000	1	0	TTAGGG
Chr3A	3100000	1	1	TTAGGG
Chr3A	3110000	3	0	TTAGGG
Chr3A	3120000	1	4	TTAGGG
Chr3A	3130000	0	0	TTAGGG
Chr3A	3140000	2	0	TTAGGG
Chr3A	3150000	3	0	TTAGGG
Chr3A	3160000	2	4	TTAGGG
Chr3A	3170000	1	0	TTAGGG
Chr3A	3180000	5	2	TTAGGG
Chr3A	3190000	1	0	TTAGGG
Chr3A	3200000	2	0	TTAGGG
Chr3A	3210000	2	2	TTAGGG
Chr3A	3220000	0	1	TTAGGG
Chr3A	3222534	29	1	TTAGGG
Chr4A	10000	2	37	TTAGGG
Chr4A	20000	1	0	TTAGGG
Chr4A	30000	1	3	TTAGGG
Chr4A	40000	1	1	TTAGGG
Chr4A	50000	0	0	TTAGGG
Chr4A	60000	1	0	TTAGGG
Chr4A	70000	1	1	TTAGGG
Chr4A	80000	0	0	TTAGGG
Chr4A	90000	3	1	TTAGGG
Chr4A	100000	1	0	TTAGGG
Chr4A	110000	0	0	TTAGGG
Chr4A	120000	3	1	TTAGGG
Chr4A	130000	1	0	TTAGGG
Chr4A	140000	3	0	TTAGGG
Chr4A	150000	2	2	TTAGGG
Chr4A	160000	1	0	TTAGGG
Chr4A	170000	0	1	TTAGGG
Chr4A	180000	2	0	TTAGGG
Chr4A	190000	1	0	TTAGGG
Chr4A	200000	1	1	TTAGGG
Chr4A	210000	2	0	TTAGGG
Chr4A	220000	0	0	TTAGGG
Chr4A	230000	2	1	TTAGGG
Chr4A	240000	0	1	TTAGGG
Chr4A	250000	0	1	TTAGGG
Chr4A	260000	1	2	TTAGGG
Chr4A	270000	1	1	TTAGGG
Chr4A	280000	2	1	TTAGGG
Chr4A	290000	0	1	TTAGGG
Chr4A	300000	4	0	TTAGGG
Chr4A	310000	0	1	TTAGGG
Chr4A	320000	1	0	TTAGGG
Chr4A	330000	1	0	TTAGGG
Chr4A	340000	2	1	TTAGGG
Chr4A	350000	0	1	TTAGGG
Chr4A	360000	1	1	TTAGGG
Chr4A	370000	0	1	TTAGGG
Chr4A	380000	2	2	TTAGGG
Chr4A	390000	2	1	TTAGGG
Chr4A	400000	0	0	TTAGGG
Chr4A	410000	1	2	TTAGGG
Chr4A	420000	0	3	TTAGGG
Chr4A	430000	1	1	TTAGGG
Chr4A	440000	1	1	TTAGGG
Chr4A	450000	0	1	TTAGGG
Chr4A	460000	1	0	TTAGGG
Chr4A	470000	1	3	TTAGGG
Chr4A	480000	0	1	TTAGGG
Chr4A	490000	2	0	TTAGGG
Chr4A	500000	0	2	TTAGGG
Chr4A	510000	0	1	TTAGGG
Chr4A	520000	0	0	TTAGGG
Chr4A	530000	0	0	TTAGGG
Chr4A	540000	3	1	TTAGGG
Chr4A	550000	0	2	TTAGGG
Chr4A	560000	1	1	TTAGGG
Chr4A	570000	2	1	TTAGGG
Chr4A	580000	2	1	TTAGGG
Chr4A	590000	2	1	TTAGGG
Chr4A	600000	2	1	TTAGGG
Chr4A	610000	1	0	TTAGGG
Chr4A	620000	0	0	TTAGGG
Chr4A	630000	2	1	TTAGGG
Chr4A	640000	0	1	TTAGGG
Chr4A	650000	0	1	TTAGGG
Chr4A	660000	0	0	TTAGGG
Chr4A	670000	0	0	TTAGGG
Chr4A	680000	0	2	TTAGGG
Chr4A	690000	0	0	TTAGGG
Chr4A	700000	1	0	TTAGGG
Chr4A	710000	2	2	TTAGGG
Chr4A	720000	1	1	TTAGGG
Chr4A	730000	2	0	TTAGGG
Chr4A	740000	3	0	TTAGGG
Chr4A	750000	2	1	TTAGGG
Chr4A	760000	0	2	TTAGGG
Chr4A	770000	2	1	TTAGGG
Chr4A	780000	0	0	TTAGGG
Chr4A	790000	0	1	TTAGGG
Chr4A	800000	0	1	TTAGGG
Chr4A	810000	1	1	TTAGGG
Chr4A	820000	2	2	TTAGGG
Chr4A	830000	0	2	TTAGGG
Chr4A	840000	0	1	TTAGGG
Chr4A	850000	1	0	TTAGGG
Chr4A	860000	0	0	TTAGGG
Chr4A	870000	1	0	TTAGGG
Chr4A	880000	1	0	TTAGGG
Chr4A	890000	0	0	TTAGGG
Chr4A	900000	1	2	TTAGGG
Chr4A	910000	1	4	TTAGGG
Chr4A	920000	1	0	TTAGGG
Chr4A	930000	0	0	TTAGGG
Chr4A	940000	1	1	TTAGGG
Chr4A	950000	1	1	TTAGGG
Chr4A	960000	0	1	TTAGGG
Chr4A	970000	2	0	TTAGGG
Chr4A	980000	0	0	TTAGGG
Chr4A	990000	1	0	TTAGGG
Chr4A	1000000	0	1	TTAGGG
Chr4A	1010000	2	2	TTAGGG
Chr4A	1020000	2	1	TTAGGG
Chr4A	1030000	0	2	TTAGGG
Chr4A	1040000	4	0	TTAGGG
Chr4A	1050000	3	1	TTAGGG
Chr4A	1060000	3	2	TTAGGG
Chr4A	1070000	0	0	TTAGGG
Chr4A	1080000	0	0	TTAGGG
Chr4A	1090000	1	1	TTAGGG
Chr4A	1100000	0	0	TTAGGG
Chr4A	1110000	0	0	TTAGGG
Chr4A	1120000	1	1	TTAGGG
Chr4A	1130000	1	1	TTAGGG
Chr4A	1140000	0	0	TTAGGG
Chr4A	1150000	3	0	TTAGGG
Chr4A	1160000	2	0	TTAGGG
Chr4A	1170000	3	1	TTAGGG
Chr4A	1180000	1	4	TTAGGG
Chr4A	1190000	3	1	TTAGGG
Chr4A	1200000	0	0	TTAGGG
Chr4A	1210000	3	1	TTAGGG
Chr4A	1220000	1	0	TTAGGG
Chr4A	1230000	2	1	TTAGGG
Chr4A	1240000	2	1	TTAGGG
Chr4A	1250000	2	0	TTAGGG
Chr4A	1260000	0	2	TTAGGG
Chr4A	1270000	0	0	TTAGGG
Chr4A	1280000	0	2	TTAGGG
Chr4A	1290000	0	1	TTAGGG
Chr4A	1300000	1	1	TTAGGG
Chr4A	1310000	0	2	TTAGGG
Chr4A	1320000	1	0	TTAGGG
Chr4A	1330000	0	1	TTAGGG
Chr4A	1340000	2	2	TTAGGG
Chr4A	1350000	0	2	TTAGGG
Chr4A	1360000	0	1	TTAGGG
Chr4A	1370000	1	0	TTAGGG
Chr4A	1380000	0	0	TTAGGG
Chr4A	1390000	1	2	TTAGGG
Chr4A	1400000	2	1	TTAGGG
Chr4A	1410000	0	0	TTAGGG
Chr4A	1420000	0	0	TTAGGG
Chr4A	1430000	1	2	TTAGGG
Chr4A	1440000	1	2	TTAGGG
Chr4A	1450000	1	0	TTAGGG
Chr4A	1460000	1	0	TTAGGG
Chr4A	1470000	1	0	TTAGGG
Chr4A	1480000	0	0	TTAGGG
Chr4A	1490000	0	2	TTAGGG
Chr4A	1500000	0	0	TTAGGG
Chr4A	1510000	2	0	TTAGGG
Chr4A	1520000	2	2	TTAGGG
Chr4A	1530000	0	0	TTAGGG
Chr4A	1540000	1	1	TTAGGG
Chr4A	1550000	3	0	TTAGGG
Chr4A	1560000	2	0	TTAGGG
Chr4A	1570000	1	1	TTAGGG
Chr4A	1580000	0	0	TTAGGG
Chr4A	1590000	2	1	TTAGGG
Chr4A	1600000	1	1	TTAGGG
Chr4A	1610000	2	4	TTAGGG
Chr4A	1620000	1	4	TTAGGG
Chr4A	1630000	1	0	TTAGGG
Chr4A	1640000	0	0	TTAGGG
Chr4A	1650000	1	0	TTAGGG
Chr4A	1660000	0	2	TTAGGG
Chr4A	1670000	1	2	TTAGGG
Chr4A	1680000	0	2	TTAGGG
Chr4A	1690000	2	1	TTAGGG
Chr4A	1700000	1	2	TTAGGG
Chr4A	1710000	1	0	TTAGGG
Chr4A	1720000	1	1	TTAGGG
Chr4A	1730000	0	0	TTAGGG
Chr4A	1740000	0	3	TTAGGG
Chr4A	1750000	0	0	TTAGGG
Chr4A	1760000	1	0	TTAGGG
Chr4A	1770000	4	0	TTAGGG
Chr4A	1780000	1	1	TTAGGG
Chr4A	1790000	0	1	TTAGGG
Chr4A	1800000	0	1	TTAGGG
Chr4A	1810000	1	2	TTAGGG
Chr4A	1820000	2	1	TTAGGG
Chr4A	1830000	1	4	TTAGGG
Chr4A	1840000	0	0	TTAGGG
Chr4A	1850000	1	1	TTAGGG
Chr4A	1860000	0	1	TTAGGG
Chr4A	1870000	0	2	TTAGGG
Chr4A	1880000	1	1	TTAGGG
Chr4A	1890000	1	5	TTAGGG
Chr4A	1900000	0	1	TTAGGG
Chr4A	1910000	0	1	TTAGGG
Chr4A	1920000	1	3	TTAGGG
Chr4A	1930000	0	0	TTAGGG
Chr4A	1940000	3	1	TTAGGG
Chr4A	1950000	0	0	TTAGGG
Chr4A	1960000	1	0	TTAGGG
Chr4A	1970000	1	2	TTAGGG
Chr4A	1980000	1	1	TTAGGG
Chr4A	1990000	0	0	TTAGGG
Chr4A	2000000	2	0	TTAGGG
Chr4A	2010000	1	1	TTAGGG
Chr4A	2020000	2	1	TTAGGG
Chr4A	2030000	0	0	TTAGGG
Chr4A	2040000	0	0	TTAGGG
Chr4A	2050000	2	2	TTAGGG
Chr4A	2060000	1	0	TTAGGG
Chr4A	2070000	0	0	TTAGGG
Chr4A	2080000	0	1	TTAGGG
Chr4A	2090000	1	2	TTAGGG
Chr4A	2100000	2	3	TTAGGG
Chr4A	2110000	0	1	TTAGGG
Chr4A	2120000	0	0	TTAGGG
Chr4A	2130000	2	0	TTAGGG
Chr4A	2140000	0	1	TTAGGG
Chr4A	2150000	0	1	TTAGGG
Chr4A	2160000	1	0	TTAGGG
Chr4A	2170000	0	1	TTAGGG
Chr4A	2180000	1	1	TTAGGG
Chr4A	2190000	1	0	TTAGGG
Chr4A	2200000	1	0	TTAGGG
Chr4A	2210000	0	0	TTAGGG
Chr4A	2220000	0	1	TTAGGG
Chr4A	2230000	0	1	TTAGGG
Chr4A	2240000	0	0	TTAGGG
Chr4A	2250000	3	1	TTAGGG
Chr4A	2260000	0	0	TTAGGG
Chr4A	2270000	0	0	TTAGGG
Chr4A	2280000	0	2	TTAGGG
Chr4A	2290000	2	1	TTAGGG
Chr4A	2300000	0	0	TTAGGG
Chr4A	2310000	1	1	TTAGGG
Chr4A	2320000	0	2	TTAGGG
Chr4A	2330000	4	0	TTAGGG
Chr4A	2340000	0	0	TTAGGG
Chr4A	2350000	1	1	TTAGGG
Chr4A	2360000	1	0	TTAGGG
Chr4A	2370000	2	1	TTAGGG
Chr4A	2380000	1	1	TTAGGG
Chr4A	2390000	1	2	TTAGGG
Chr4A	2400000	1	1	TTAGGG
Chr4A	2410000	1	0	TTAGGG
Chr4A	2420000	0	1	TTAGGG
Chr4A	2430000	0	0	TTAGGG
Chr4A	2440000	0	1	TTAGGG
Chr4A	2450000	1	1	TTAGGG
Chr4A	2460000	0	1	TTAGGG
Chr4A	2470000	1	0	TTAGGG
Chr4A	2480000	1	0	TTAGGG
Chr4A	2490000	0	3	TTAGGG
Chr4A	2500000	0	2	TTAGGG
Chr4A	2510000	2	3	TTAGGG
Chr4A	2520000	0	0	TTAGGG
Chr4A	2530000	2	1	TTAGGG
Chr4A	2540000	0	0	TTAGGG
Chr4A	2550000	3	1	TTAGGG
Chr4A	2560000	3	1	TTAGGG
Chr4A	2570000	0	2	TTAGGG
Chr4A	2580000	2	1	TTAGGG
Chr4A	2590000	0	1	TTAGGG
Chr4A	2600000	0	0	TTAGGG
Chr4A	2610000	0	2	TTAGGG
Chr4A	2620000	0	2	TTAGGG
Chr4A	2630000	1	1	TTAGGG
Chr4A	2640000	0	1	TTAGGG
Chr4A	2650000	0	1	TTAGGG
Chr4A	2660000	1	0	TTAGGG
Chr4A	2670000	0	1	TTAGGG
Chr4A	2680000	0	2	TTAGGG
Chr4A	2690000	1	0	TTAGGG
Chr4A	2700000	1	1	TTAGGG
Chr4A	2710000	0	0	TTAGGG
Chr4A	2720000	0	2	TTAGGG
Chr4A	2730000	0	0	TTAGGG
Chr4A	2740000	0	0	TTAGGG
Chr4A	2750000	1	0	TTAGGG
Chr4A	2760000	0	0	TTAGGG
Chr4A	2770000	2	1	TTAGGG
Chr4A	2780000	0	0	TTAGGG
Chr4A	2790000	1	0	TTAGGG
Chr4A	2800000	1	1	TTAGGG
Chr4A	2810000	0	1	TTAGGG
Chr4A	2820000	2	1	TTAGGG
Chr4A	2830000	0	0	TTAGGG
Chr4A	2840000	0	1	TTAGGG
Chr4A	2850000	0	1	TTAGGG
Chr4A	2860000	0	1	TTAGGG
Chr4A	2870000	0	5	TTAGGG
Chr4A	2880000	0	2	TTAGGG
Chr4A	2890000	2	3	TTAGGG
Chr4A	2900000	1	2	TTAGGG
Chr4A	2910000	1	0	TTAGGG
Chr4A	2910576	29	0	TTAGGG
Chr5A	10000	2	34	TTAGGG
Chr5A	20000	4	0	TTAGGG
Chr5A	30000	1	1	TTAGGG
Chr5A	40000	1	2	TTAGGG
Chr5A	50000	1	0	TTAGGG
Chr5A	60000	3	0	TTAGGG
Chr5A	70000	1	3	TTAGGG
Chr5A	80000	3	3	TTAGGG
Chr5A	90000	1	1	TTAGGG
Chr5A	100000	2	1	TTAGGG
Chr5A	110000	1	0	TTAGGG
Chr5A	120000	0	0	TTAGGG
Chr5A	130000	0	1	TTAGGG
Chr5A	140000	2	1	TTAGGG
Chr5A	150000	0	1	TTAGGG
Chr5A	160000	0	0	TTAGGG
Chr5A	170000	0	0	TTAGGG
Chr5A	180000	2	1	TTAGGG
Chr5A	190000	0	1	TTAGGG
Chr5A	200000	0	1	TTAGGG
Chr5A	210000	2	0	TTAGGG
Chr5A	220000	0	0	TTAGGG
Chr5A	230000	0	0	TTAGGG
Chr5A	240000	2	2	TTAGGG
Chr5A	250000	1	1	TTAGGG
Chr5A	260000	1	0	TTAGGG
Chr5A	270000	0	1	TTAGGG
Chr5A	280000	2	1	TTAGGG
Chr5A	290000	0	2	TTAGGG
Chr5A	300000	0	0	TTAGGG
Chr5A	310000	1	1	TTAGGG
Chr5A	320000	2	1	TTAGGG
Chr5A	330000	1	1	TTAGGG
Chr5A	340000	2	1	TTAGGG
Chr5A	350000	0	0	TTAGGG
Chr5A	360000	1	0	TTAGGG
Chr5A	370000	0	2	TTAGGG
Chr5A	380000	1	0	TTAGGG
Chr5A	390000	0	2	TTAGGG
Chr5A	400000	0	0	TTAGGG
Chr5A	410000	2	2	TTAGGG
Chr5A	420000	0	1	TTAGGG
Chr5A	430000	0	3	TTAGGG
Chr5A	440000	2	2	TTAGGG
Chr5A	450000	2	1	TTAGGG
Chr5A	460000	3	4	TTAGGG
Chr5A	470000	0	1	TTAGGG
Chr5A	480000	1	2	TTAGGG
Chr5A	490000	1	1	TTAGGG
Chr5A	500000	0	1	TTAGGG
Chr5A	510000	0	1	TTAGGG
Chr5A	520000	0	0	TTAGGG
Chr5A	530000	1	2	TTAGGG
Chr5A	540000	1	0	TTAGGG
Chr5A	550000	0	1	TTAGGG
Chr5A	560000	1	0	TTAGGG
Chr5A	570000	1	0	TTAGGG
Chr5A	580000	1	0	TTAGGG
Chr5A	590000	1	0	TTAGGG
Chr5A	600000	1	0	TTAGGG
Chr5A	610000	1	1	TTAGGG
Chr5A	620000	1	1	TTAGGG
Chr5A	630000	1	1	TTAGGG
Chr5A	640000	0	2	TTAGGG
Chr5A	650000	3	0	TTAGGG
Chr5A	660000	0	3	TTAGGG
Chr5A	670000	1	3	TTAGGG
Chr5A	680000	1	3	TTAGGG
Chr5A	690000	0	1	TTAGGG
Chr5A	700000	1	0	TTAGGG
Chr5A	710000	3	1	TTAGGG
Chr5A	720000	3	1	TTAGGG
Chr5A	730000	5	0	TTAGGG
Chr5A	740000	1	0	TTAGGG
Chr5A	750000	1	2	TTAGGG
Chr5A	760000	0	0	TTAGGG
Chr5A	770000	5	0	TTAGGG
Chr5A	780000	1	0	TTAGGG
Chr5A	790000	1	2	TTAGGG
Chr5A	800000	0	1	TTAGGG
Chr5A	810000	2	0	TTAGGG
Chr5A	820000	1	1	TTAGGG
Chr5A	830000	0	1	TTAGGG
Chr5A	840000	1	0	TTAGGG
Chr5A	850000	2	1	TTAGGG
Chr5A	860000	2	1	TTAGGG
Chr5A	870000	0	2	TTAGGG
Chr5A	880000	2	1	TTAGGG
Chr5A	890000	0	3	TTAGGG
Chr5A	900000	0	0	TTAGGG
Chr5A	910000	1	1	TTAGGG
Chr5A	920000	1	0	TTAGGG
Chr5A	930000	1	2	TTAGGG
Chr5A	940000	0	1	TTAGGG
Chr5A	950000	2	0	TTAGGG
Chr5A	960000	0	2	TTAGGG
Chr5A	970000	2	1	TTAGGG
Chr5A	980000	0	0	TTAGGG
Chr5A	990000	2	1	TTAGGG
Chr5A	1000000	0	1	TTAGGG
Chr5A	1010000	0	1	TTAGGG
Chr5A	1020000	1	1	TTAGGG
Chr5A	1030000	2	2	TTAGGG
Chr5A	1040000	2	1	TTAGGG
Chr5A	1050000	2	2	TTAGGG
Chr5A	1060000	0	0	TTAGGG
Chr5A	1070000	1	1	TTAGGG
Chr5A	1080000	0	1	TTAGGG
Chr5A	1090000	1	2	TTAGGG
Chr5A	1100000	2	0	TTAGGG
Chr5A	1110000	1	1	TTAGGG
Chr5A	1120000	1	2	TTAGGG
Chr5A	1130000	2	0	TTAGGG
Chr5A	1140000	1	2	TTAGGG
Chr5A	1150000	1	2	TTAGGG
Chr5A	1160000	0	0	TTAGGG
Chr5A	1170000	1	1	TTAGGG
Chr5A	1180000	0	1	TTAGGG
Chr5A	1190000	0	1	TTAGGG
Chr5A	1200000	5	2	TTAGGG
Chr5A	1210000	1	2	TTAGGG
Chr5A	1220000	0	1	TTAGGG
Chr5A	1230000	0	1	TTAGGG
Chr5A	1240000	2	1	TTAGGG
Chr5A	1250000	2	3	TTAGGG
Chr5A	1260000	0	1	TTAGGG
Chr5A	1270000	0	1	TTAGGG
Chr5A	1280000	0	1	TTAGGG
Chr5A	1290000	1	4	TTAGGG
Chr5A	1300000	1	1	TTAGGG
Chr5A	1310000	0	1	TTAGGG
Chr5A	1320000	3	0	TTAGGG
Chr5A	1330000	1	1	TTAGGG
Chr5A	1340000	0	3	TTAGGG
Chr5A	1350000	1	1	TTAGGG
Chr5A	1360000	1	2	TTAGGG
Chr5A	1370000	2	0	TTAGGG
Chr5A	1380000	2	0	TTAGGG
Chr5A	1390000	0	1	TTAGGG
Chr5A	1400000	1	0	TTAGGG
Chr5A	1410000	1	4	TTAGGG
Chr5A	1420000	2	1	TTAGGG
Chr5A	1430000	2	2	TTAGGG
Chr5A	1440000	1	0	TTAGGG
Chr5A	1450000	0	2	TTAGGG
Chr5A	1460000	0	2	TTAGGG
Chr5A	1470000	1	2	TTAGGG
Chr5A	1480000	1	0	TTAGGG
Chr5A	1490000	1	1	TTAGGG
Chr5A	1500000	2	0	TTAGGG
Chr5A	1510000	2	1	TTAGGG
Chr5A	1520000	0	1	TTAGGG
Chr5A	1530000	2	1	TTAGGG
Chr5A	1540000	1	1	TTAGGG
Chr5A	1550000	3	1	TTAGGG
Chr5A	1560000	0	1	TTAGGG
Chr5A	1570000	0	2	TTAGGG
Chr5A	1580000	0	3	TTAGGG
Chr5A	1590000	0	2	TTAGGG
Chr5A	1600000	1	0	TTAGGG
Chr5A	1610000	1	0	TTAGGG
Chr5A	1620000	3	1	TTAGGG
Chr5A	1630000	0	0	TTAGGG
Chr5A	1640000	2	3	TTAGGG
Chr5A	1650000	0	1	TTAGGG
Chr5A	1660000	0	2	TTAGGG
Chr5A	1670000	0	1	TTAGGG
Chr5A	1680000	0	2	TTAGGG
Chr5A	1690000	0	0	TTAGGG
Chr5A	1700000	0	1	TTAGGG
Chr5A	1710000	2	0	TTAGGG
Chr5A	1720000	2	1	TTAGGG
Chr5A	1730000	1	2	TTAGGG
Chr5A	1740000	0	1	TTAGGG
Chr5A	1750000	0	1	TTAGGG
Chr5A	1760000	0	2	TTAGGG
Chr5A	1770000	2	1	TTAGGG
Chr5A	1780000	0	3	TTAGGG
Chr5A	1790000	2	1	TTAGGG
Chr5A	1800000	0	3	TTAGGG
Chr5A	1810000	2	1	TTAGGG
Chr5A	1820000	0	3	TTAGGG
Chr5A	1830000	0	0	TTAGGG
Chr5A	1840000	4	1	TTAGGG
Chr5A	1850000	0	0	TTAGGG
Chr5A	1860000	1	1	TTAGGG
Chr5A	1870000	0	2	TTAGGG
Chr5A	1880000	1	0	TTAGGG
Chr5A	1890000	1	0	TTAGGG
Chr5A	1900000	1	1	TTAGGG
Chr5A	1910000	1	1	TTAGGG
Chr5A	1920000	0	1	TTAGGG
Chr5A	1930000	1	0	TTAGGG
Chr5A	1940000	0	2	TTAGGG
Chr5A	1950000	0	0	TTAGGG
Chr5A	1960000	4	0	TTAGGG
Chr5A	1970000	2	0	TTAGGG
Chr5A	1980000	2	1	TTAGGG
Chr5A	1990000	2	1	TTAGGG
Chr5A	2000000	0	1	TTAGGG
Chr5A	2010000	0	1	TTAGGG
Chr5A	2020000	1	0	TTAGGG
Chr5A	2030000	1	3	TTAGGG
Chr5A	2040000	1	0	TTAGGG
Chr5A	2050000	3	3	TTAGGG
Chr5A	2060000	1	2	TTAGGG
Chr5A	2070000	1	1	TTAGGG
Chr5A	2080000	0	1	TTAGGG
Chr5A	2090000	1	1	TTAGGG
Chr5A	2100000	1	0	TTAGGG
Chr5A	2110000	3	0	TTAGGG
Chr5A	2120000	0	1	TTAGGG
Chr5A	2130000	1	0	TTAGGG
Chr5A	2140000	1	1	TTAGGG
Chr5A	2150000	0	1	TTAGGG
Chr5A	2160000	1	0	TTAGGG
Chr5A	2170000	0	0	TTAGGG
Chr5A	2180000	0	1	TTAGGG
Chr5A	2190000	1	0	TTAGGG
Chr5A	2200000	0	1	TTAGGG
Chr5A	2210000	1	0	TTAGGG
Chr5A	2220000	2	1	TTAGGG
Chr5A	2230000	0	2	TTAGGG
Chr5A	2240000	1	2	TTAGGG
Chr5A	2250000	0	0	TTAGGG
Chr5A	2260000	2	1	TTAGGG
Chr5A	2270000	2	1	TTAGGG
Chr5A	2280000	1	1	TTAGGG
Chr5A	2290000	0	3	TTAGGG
Chr5A	2300000	0	1	TTAGGG
Chr5A	2310000	0	0	TTAGGG
Chr5A	2320000	4	2	TTAGGG
Chr5A	2330000	0	1	TTAGGG
Chr5A	2340000	1	0	TTAGGG
Chr5A	2350000	1	1	TTAGGG
Chr5A	2360000	0	2	TTAGGG
Chr5A	2370000	0	2	TTAGGG
Chr5A	2380000	1	0	TTAGGG
Chr5A	2390000	1	1	TTAGGG
Chr5A	2400000	1	0	TTAGGG
Chr5A	2410000	0	0	TTAGGG
Chr5A	2420000	0	0	TTAGGG
Chr5A	2430000	0	1	TTAGGG
Chr5A	2440000	0	2	TTAGGG
Chr5A	2450000	1	1	TTAGGG
Chr5A	2460000	1	2	TTAGGG
Chr5A	2470000	1	2	TTAGGG
Chr5A	2480000	3	1	TTAGGG
Chr5A	2490000	0	1	TTAGGG
Chr5A	2500000	1	1	TTAGGG
Chr5A	2510000	0	0	TTAGGG
Chr5A	2520000	0	1	TTAGGG
Chr5A	2530000	0	0	TTAGGG
Chr5A	2540000	3	0	TTAGGG
Chr5A	2550000	2	0	TTAGGG
Chr5A	2560000	0	0	TTAGGG
Chr5A	2570000	2	1	TTAGGG
Chr5A	2580000	2	0	TTAGGG
Chr5A	2590000	2	3	TTAGGG
Chr5A	2600000	0	0	TTAGGG
Chr5A	2610000	2	0	TTAGGG
Chr5A	2620000	1	1	TTAGGG
Chr5A	2630000	14	0	TTAGGG
Chr5A	2640000	0	3	TTAGGG
Chr5A	2645904	1	0	TTAGGG
Chr6A	10000	2	30	TTAGGG
Chr6A	20000	2	3	TTAGGG
Chr6A	30000	0	1	TTAGGG
Chr6A	40000	0	4	TTAGGG
Chr6A	50000	1	0	TTAGGG
Chr6A	60000	2	1	TTAGGG
Chr6A	70000	2	0	TTAGGG
Chr6A	80000	2	2	TTAGGG
Chr6A	90000	3	0	TTAGGG
Chr6A	100000	3	1	TTAGGG
Chr6A	110000	0	0	TTAGGG
Chr6A	120000	1	1	TTAGGG
Chr6A	130000	1	1	TTAGGG
Chr6A	140000	0	0	TTAGGG
Chr6A	150000	2	2	TTAGGG
Chr6A	160000	1	0	TTAGGG
Chr6A	170000	1	0	TTAGGG
Chr6A	180000	1	0	TTAGGG
Chr6A	190000	0	0	TTAGGG
Chr6A	200000	1	0	TTAGGG
Chr6A	210000	1	1	TTAGGG
Chr6A	220000	1	1	TTAGGG
Chr6A	230000	0	0	TTAGGG
Chr6A	240000	2	1	TTAGGG
Chr6A	250000	2	0	TTAGGG
Chr6A	260000	1	2	TTAGGG
Chr6A	270000	1	0	TTAGGG
Chr6A	280000	1	4	TTAGGG
Chr6A	290000	1	1	TTAGGG
Chr6A	300000	1	0	TTAGGG
Chr6A	310000	0	0	TTAGGG
Chr6A	320000	1	2	TTAGGG
Chr6A	330000	0	4	TTAGGG
Chr6A	340000	0	2	TTAGGG
Chr6A	350000	1	1	TTAGGG
Chr6A	360000	1	0	TTAGGG
Chr6A	370000	2	0	TTAGGG
Chr6A	380000	2	1	TTAGGG
Chr6A	390000	0	0	TTAGGG
Chr6A	400000	1	0	TTAGGG
Chr6A	410000	1	0	TTAGGG
Chr6A	420000	2	1	TTAGGG
Chr6A	430000	2	1	TTAGGG
Chr6A	440000	2	2	TTAGGG
Chr6A	450000	1	1	TTAGGG
Chr6A	460000	1	0	TTAGGG
Chr6A	470000	1	3	TTAGGG
Chr6A	480000	1	1	TTAGGG
Chr6A	490000	0	1	TTAGGG
Chr6A	500000	0	2	TTAGGG
Chr6A	510000	2	0	TTAGGG
Chr6A	520000	2	1	TTAGGG
Chr6A	530000	0	1	TTAGGG
Chr6A	540000	2	1	TTAGGG
Chr6A	550000	1	1	TTAGGG
Chr6A	560000	0	2	TTAGGG
Chr6A	570000	0	2	TTAGGG
Chr6A	580000	2	0	TTAGGG
Chr6A	590000	0	2	TTAGGG
Chr6A	600000	1	1	TTAGGG
Chr6A	610000	0	0	TTAGGG
Chr6A	620000	1	2	TTAGGG
Chr6A	630000	2	0	TTAGGG
Chr6A	640000	2	1	TTAGGG
Chr6A	650000	2	3	TTAGGG
Chr6A	660000	1	2	TTAGGG
Chr6A	670000	3	1	TTAGGG
Chr6A	680000	0	1	TTAGGG
Chr6A	690000	0	3	TTAGGG
Chr6A	700000	1	2	TTAGGG
Chr6A	710000	3	0	TTAGGG
Chr6A	720000	2	1	TTAGGG
Chr6A	730000	1	1	TTAGGG
Chr6A	740000	4	3	TTAGGG
Chr6A	750000	2	0	TTAGGG
Chr6A	760000	0	0	TTAGGG
Chr6A	770000	0	1	TTAGGG
Chr6A	780000	3	1	TTAGGG
Chr6A	790000	0	0	TTAGGG
Chr6A	800000	4	0	TTAGGG
Chr6A	810000	1	3	TTAGGG
Chr6A	820000	0	1	TTAGGG
Chr6A	830000	0	0	TTAGGG
Chr6A	840000	0	0	TTAGGG
Chr6A	850000	1	0	TTAGGG
Chr6A	860000	0	0	TTAGGG
Chr6A	870000	3	2	TTAGGG
Chr6A	880000	1	0	TTAGGG
Chr6A	890000	2	0	TTAGGG
Chr6A	900000	0	0	TTAGGG
Chr6A	910000	2	2	TTAGGG
Chr6A	920000	0	0	TTAGGG
Chr6A	930000	1	1	TTAGGG
Chr6A	940000	1	3	TTAGGG
Chr6A	950000	1	1	TTAGGG
Chr6A	960000	0	1	TTAGGG
Chr6A	970000	1	1	TTAGGG
Chr6A	980000	1	1	TTAGGG
Chr6A	990000	1	0	TTAGGG
Chr6A	1000000	2	0	TTAGGG
Chr6A	1010000	3	0	TTAGGG
Chr6A	1020000	1	2	TTAGGG
Chr6A	1030000	2	1	TTAGGG
Chr6A	1040000	0	0	TTAGGG
Chr6A	1050000	0	4	TTAGGG
Chr6A	1060000	0	3	TTAGGG
Chr6A	1070000	0	2	TTAGGG
Chr6A	1080000	1	1	TTAGGG
Chr6A	1090000	2	2	TTAGGG
Chr6A	1100000	0	3	TTAGGG
Chr6A	1110000	1	1	TTAGGG
Chr6A	1120000	0	4	TTAGGG
Chr6A	1130000	0	1	TTAGGG
Chr6A	1140000	0	2	TTAGGG
Chr6A	1150000	2	1	TTAGGG
Chr6A	1160000	1	2	TTAGGG
Chr6A	1170000	2	0	TTAGGG
Chr6A	1180000	0	0	TTAGGG
Chr6A	1190000	3	1	TTAGGG
Chr6A	1200000	0	1	TTAGGG
Chr6A	1210000	0	0	TTAGGG
Chr6A	1220000	1	0	TTAGGG
Chr6A	1230000	1	1	TTAGGG
Chr6A	1240000	1	0	TTAGGG
Chr6A	1250000	1	1	TTAGGG
Chr6A	1260000	1	0	TTAGGG
Chr6A	1270000	1	0	TTAGGG
Chr6A	1280000	1	3	TTAGGG
Chr6A	1290000	0	0	TTAGGG
Chr6A	1300000	1	1	TTAGGG
Chr6A	1310000	1	1	TTAGGG
Chr6A	1320000	1	0	TTAGGG
Chr6A	1330000	1	2	TTAGGG
Chr6A	1340000	3	1	TTAGGG
Chr6A	1350000	0	0	TTAGGG
Chr6A	1360000	2	0	TTAGGG
Chr6A	1370000	0	2	TTAGGG
Chr6A	1380000	0	1	TTAGGG
Chr6A	1390000	1	1	TTAGGG
Chr6A	1400000	0	1	TTAGGG
Chr6A	1410000	2	1	TTAGGG
Chr6A	1420000	1	0	TTAGGG
Chr6A	1430000	1	0	TTAGGG
Chr6A	1440000	0	0	TTAGGG
Chr6A	1450000	1	1	TTAGGG
Chr6A	1460000	2	2	TTAGGG
Chr6A	1470000	0	0	TTAGGG
Chr6A	1480000	1	1	TTAGGG
Chr6A	1490000	2	2	TTAGGG
Chr6A	1500000	1	2	TTAGGG
Chr6A	1510000	0	2	TTAGGG
Chr6A	1520000	1	1	TTAGGG
Chr6A	1530000	0	1	TTAGGG
Chr6A	1540000	2	1	TTAGGG
Chr6A	1550000	0	0	TTAGGG
Chr6A	1560000	2	2	TTAGGG
Chr6A	1570000	1	2	TTAGGG
Chr6A	1580000	0	1	TTAGGG
Chr6A	1590000	0	1	TTAGGG
Chr6A	1600000	1	0	TTAGGG
Chr6A	1610000	0	1	TTAGGG
Chr6A	1620000	0	1	TTAGGG
Chr6A	1630000	2	0	TTAGGG
Chr6A	1640000	1	1	TTAGGG
Chr6A	1650000	1	2	TTAGGG
Chr6A	1660000	1	1	TTAGGG
Chr6A	1670000	1	0	TTAGGG
Chr6A	1680000	4	1	TTAGGG
Chr6A	1690000	2	2	TTAGGG
Chr6A	1700000	0	3	TTAGGG
Chr6A	1710000	1	1	TTAGGG
Chr6A	1720000	1	1	TTAGGG
Chr6A	1730000	0	0	TTAGGG
Chr6A	1740000	2	1	TTAGGG
Chr6A	1750000	1	1	TTAGGG
Chr6A	1760000	1	0	TTAGGG
Chr6A	1770000	0	0	TTAGGG
Chr6A	1780000	0	2	TTAGGG
Chr6A	1790000	0	1	TTAGGG
Chr6A	1800000	1	1	TTAGGG
Chr6A	1810000	1	0	TTAGGG
Chr6A	1820000	0	2	TTAGGG
Chr6A	1830000	0	0	TTAGGG
Chr6A	1840000	1	2	TTAGGG
Chr6A	1850000	1	1	TTAGGG
Chr6A	1860000	2	1	TTAGGG
Chr6A	1870000	2	1	TTAGGG
Chr6A	1880000	1	1	TTAGGG
Chr6A	1890000	1	1	TTAGGG
Chr6A	1900000	1	1	TTAGGG
Chr6A	1910000	1	0	TTAGGG
Chr6A	1920000	0	0	TTAGGG
Chr6A	1930000	1	0	TTAGGG
Chr6A	1940000	1	2	TTAGGG
Chr6A	1950000	0	1	TTAGGG
Chr6A	1960000	2	1	TTAGGG
Chr6A	1970000	1	1	TTAGGG
Chr6A	1980000	1	1	TTAGGG
Chr6A	1990000	1	0	TTAGGG
Chr6A	2000000	0	2	TTAGGG
Chr6A	2010000	2	0	TTAGGG
Chr6A	2020000	2	1	TTAGGG
Chr6A	2030000	1	0	TTAGGG
Chr6A	2040000	0	1	TTAGGG
Chr6A	2050000	1	2	TTAGGG
Chr6A	2060000	1	0	TTAGGG
Chr6A	2070000	1	0	TTAGGG
Chr6A	2080000	0	0	TTAGGG
Chr6A	2090000	1	0	TTAGGG
Chr6A	2100000	2	0	TTAGGG
Chr6A	2110000	1	0	TTAGGG
Chr6A	2120000	2	0	TTAGGG
Chr6A	2130000	0	1	TTAGGG
Chr6A	2140000	1	1	TTAGGG
Chr6A	2150000	1	2	TTAGGG
Chr6A	2160000	2	1	TTAGGG
Chr6A	2170000	2	0	TTAGGG
Chr6A	2180000	1	2	TTAGGG
Chr6A	2190000	0	0	TTAGGG
Chr6A	2200000	4	2	TTAGGG
Chr6A	2210000	0	0	TTAGGG
Chr6A	2220000	2	0	TTAGGG
Chr6A	2230000	1	3	TTAGGG
Chr6A	2240000	4	1	TTAGGG
Chr6A	2250000	1	1	TTAGGG
Chr6A	2260000	2	0	TTAGGG
Chr6A	2270000	4	0	TTAGGG
Chr6A	2280000	0	0	TTAGGG
Chr6A	2290000	4	2	TTAGGG
Chr6A	2300000	1	0	TTAGGG
Chr6A	2310000	1	3	TTAGGG
Chr6A	2320000	0	2	TTAGGG
Chr6A	2330000	0	1	TTAGGG
Chr6A	2340000	0	1	TTAGGG
Chr6A	2350000	0	2	TTAGGG
Chr6A	2360000	0	1	TTAGGG
Chr6A	2370000	0	1	TTAGGG
Chr6A	2380000	1	2	TTAGGG
Chr6A	2390000	0	0	TTAGGG
Chr6A	2400000	0	3	TTAGGG
Chr6A	2410000	2	1	TTAGGG
Chr6A	2420000	0	2	TTAGGG
Chr6A	2430000	1	2	TTAGGG
Chr6A	2440000	2	2	TTAGGG
Chr6A	2450000	0	0	TTAGGG
Chr6A	2460000	2	2	TTAGGG
Chr6A	2470000	2	0	TTAGGG
Chr6A	2480000	1	2	TTAGGG
Chr6A	2490000	1	1	TTAGGG
Chr6A	2500000	5	0	TTAGGG
Chr6A	2510000	2	0	TTAGGG
Chr6A	2520000	3	2	TTAGGG
Chr6A	2530000	2	1	TTAGGG
Chr6A	2540000	1	2	TTAGGG
Chr6A	2550000	1	2	TTAGGG
Chr6A	2560000	0	3	TTAGGG
Chr6A	2570000	0	0	TTAGGG
Chr6A	2580000	1	1	TTAGGG
Chr6A	2590000	2	0	TTAGGG
Chr6A	2600000	2	5	TTAGGG
Chr6A	2603147	30	0	TTAGGG
Chr7A	10000	0	35	TTAGGG
Chr7A	20000	3	2	TTAGGG
Chr7A	30000	4	0	TTAGGG
Chr7A	40000	1	5	TTAGGG
Chr7A	50000	0	1	TTAGGG
Chr7A	60000	2	1	TTAGGG
Chr7A	70000	0	1	TTAGGG
Chr7A	80000	0	1	TTAGGG
Chr7A	90000	0	2	TTAGGG
Chr7A	100000	2	1	TTAGGG
Chr7A	110000	1	3	TTAGGG
Chr7A	120000	2	0	TTAGGG
Chr7A	130000	1	0	TTAGGG
Chr7A	140000	0	0	TTAGGG
Chr7A	150000	1	0	TTAGGG
Chr7A	160000	1	2	TTAGGG
Chr7A	170000	1	2	TTAGGG
Chr7A	180000	3	1	TTAGGG
Chr7A	190000	1	0	TTAGGG
Chr7A	200000	1	0	TTAGGG
Chr7A	210000	0	1	TTAGGG
Chr7A	220000	0	2	TTAGGG
Chr7A	230000	2	1	TTAGGG
Chr7A	240000	1	0	TTAGGG
Chr7A	250000	1	2	TTAGGG
Chr7A	260000	2	0	TTAGGG
Chr7A	270000	1	0	TTAGGG
Chr7A	280000	2	0	TTAGGG
Chr7A	290000	2	0	TTAGGG
Chr7A	300000	0	2	TTAGGG
Chr7A	310000	0	1	TTAGGG
Chr7A	320000	1	0	TTAGGG
Chr7A	330000	0	0	TTAGGG
Chr7A	340000	3	2	TTAGGG
Chr7A	350000	1	1	TTAGGG
Chr7A	360000	1	0	TTAGGG
Chr7A	370000	3	0	TTAGGG
Chr7A	380000	1	0	TTAGGG
Chr7A	390000	2	1	TTAGGG
Chr7A	400000	0	0	TTAGGG
Chr7A	410000	1	1	TTAGGG
Chr7A	420000	0	3	TTAGGG
Chr7A	430000	1	0	TTAGGG
Chr7A	440000	0	4	TTAGGG
Chr7A	450000	0	0	TTAGGG
Chr7A	460000	0	0	TTAGGG
Chr7A	470000	0	0	TTAGGG
Chr7A	480000	2	0	TTAGGG
Chr7A	490000	1	0	TTAGGG
Chr7A	500000	2	0	TTAGGG
Chr7A	510000	0	1	TTAGGG
Chr7A	520000	1	0	TTAGGG
Chr7A	530000	1	0	TTAGGG
Chr7A	540000	2	2	TTAGGG
Chr7A	550000	0	2	TTAGGG
Chr7A	560000	1	2	TTAGGG
Chr7A	570000	0	3	TTAGGG
Chr7A	580000	0	0	TTAGGG
Chr7A	590000	1	0	TTAGGG
Chr7A	600000	0	1	TTAGGG
Chr7A	610000	1	0	TTAGGG
Chr7A	620000	2	3	TTAGGG
Chr7A	630000	1	0	TTAGGG
Chr7A	640000	2	0	TTAGGG
Chr7A	650000	1	1	TTAGGG
Chr7A	660000	0	1	TTAGGG
Chr7A	670000	0	0	TTAGGG
Chr7A	680000	1	0	TTAGGG
Chr7A	690000	2	0	TTAGGG
Chr7A	700000	0	1	TTAGGG
Chr7A	710000	3	1	TTAGGG
Chr7A	720000	0	0	TTAGGG
Chr7A	730000	3	0	TTAGGG
Chr7A	740000	2	0	TTAGGG
Chr7A	750000	0	4	TTAGGG
Chr7A	760000	1	0	TTAGGG
Chr7A	770000	1	0	TTAGGG
Chr7A	780000	1	1	TTAGGG
Chr7A	790000	2	0	TTAGGG
Chr7A	800000	2	2	TTAGGG
Chr7A	810000	2	1	TTAGGG
Chr7A	820000	1	1	TTAGGG
Chr7A	830000	1	2	TTAGGG
Chr7A	840000	2	1	TTAGGG
Chr7A	850000	3	1	TTAGGG
Chr7A	860000	4	1	TTAGGG
Chr7A	870000	0	1	TTAGGG
Chr7A	880000	0	0	TTAGGG
Chr7A	890000	1	1	TTAGGG
Chr7A	900000	5	0	TTAGGG
Chr7A	910000	3	1	TTAGGG
Chr7A	920000	0	1	TTAGGG
Chr7A	930000	1	1	TTAGGG
Chr7A	940000	2	2	TTAGGG
Chr7A	950000	1	0	TTAGGG
Chr7A	960000	2	0	TTAGGG
Chr7A	970000	1	2	TTAGGG
Chr7A	980000	1	2	TTAGGG
Chr7A	990000	1	2	TTAGGG
Chr7A	1000000	1	0	TTAGGG
Chr7A	1010000	3	1	TTAGGG
Chr7A	1020000	0	2	TTAGGG
Chr7A	1030000	0	4	TTAGGG
Chr7A	1040000	0	3	TTAGGG
Chr7A	1050000	1	1	TTAGGG
Chr7A	1060000	2	1	TTAGGG
Chr7A	1070000	0	0	TTAGGG
[truncated: 4,909 more rows]
