# Supplementary material for: Haplotype-Phased Chromosome-Level Genome Assembly of Cryptoporus qinlingensis, a Typical Traditional Chinese Medicine Fungus
Source: J Fungi (Basel). 2025 Feb 19;11(2):163. doi: 10.3390/jof11020163 (PMC11856377; doi:10.3390/jof11020163)
Supplement: Supplementary file 1 [file jof-11-00163-s001.zip › Dataset S2 CAZymes.xls]

## Sheet: Cryptoporus qinlingensis SNUT
YKJ-1006806.1	AA1_1(34-338)
YKJ-1005704.1	AA1_1(35-328)
YKJ-1006682.1	AA1_1(38-338)
YKJ-1001695.1	AA1_1(38-340)
YKJ-1000237.1	AA1_1(45-322)
YKJ-1003742.1	AA1_2(40-398)
YKJ-1005420.1	AA14(19-283)
YKJ-1005627.1	AA14(21-283)
YKJ-1005428.1	AA14(25-292)
YKJ-1003403.1	AA2(104-354)
YKJ-1006851.1	AA2(27-291)
YKJ-1006791.1	AA2(40-303)
YKJ-1003250.1	AA2(41-305)
YKJ-1006545.1	AA2(42-305)
YKJ-1006788.1	AA2(44-307)
YKJ-1003691.1	AA2(45-308)
YKJ-1002905.1	AA3(13-717)
YKJ-1005057.1	AA3_2(107-589)
YKJ-1002209.1	AA3_2(11-479)
YKJ-1006426.1	AA3_2(19-591)
YKJ-1001329.1	AA3_2(27-625)
YKJ-1004342.1	AA3_2(291-866)
YKJ-1004396.1	AA3_2(35-311)
YKJ-1007162.1	AA3_2(40-621)
YKJ-1007151.1	AA3_2(47-558)
YKJ-1005906.1	AA3_2(50-310)+AA3_2(315-582)
YKJ-1001055.1	AA3_2(53-630)
YKJ-1001712.1	AA3_2(70-547)
YKJ-1004844.1	AA3_3(5-596)
YKJ-1006647.1	AA3_3(5-625)
YKJ-1002920.1	AA3_3(8-604)
YKJ-1000701.1	AA4(71-267)
YKJ-1004618.1	AA4(99-319)
YKJ-1006300.1	AA5(487-994)
YKJ-1001289.1	AA5_1(212-760)
YKJ-1003610.1	AA5_1(21-620)
YKJ-1002018.1	AA5_1(25-553)
YKJ-1002012.1	AA5_1(25-554)
YKJ-1003349.1	AA5_1(40-573)
YKJ-1003682.1	AA6(4-198)
YKJ-1003961.1	AA7(147-344)
YKJ-1002580.1	AA7(27-247)
YKJ-1004776.1	AA7(33-209)
YKJ-1003476.1	AA7(59-510)
YKJ-1004532.1	AA7(59-510)
YKJ-1004553.1	AA7(60-290)
YKJ-1006234.1	AA7(60-509)
YKJ-1007464.1	AA7(61-272)
YKJ-1003474.1	AA7(65-281)
YKJ-1004530.1	AA7(65-281)
YKJ-1006982.1	AA7(68-271)
YKJ-1003713.1	AA8(25-198)+AA3_1(221-767)
YKJ-1003256.1	AA9(11-216)
YKJ-1006677.1	AA9(12-234)
YKJ-1004232.1	AA9(43-248)
YKJ-1007231.1	AA9(50-170)
YKJ-1005780.1	AA9(6-215)
YKJ-1006044.1	AA9(7-223)
YKJ-1001046.1	AA9(8-218)
YKJ-1002052.1	AA9(8-229)
YKJ-1003094.1	AA9(9-146)
YKJ-1006463.1	AA9(9-227)
YKJ-1004977.1	CBM13(8-155)
YKJ-1004988.1	CBM13(8-155)
YKJ-1004991.1	CBM13(8-155)
YKJ-1005031.1	CBM13(8-155)
YKJ-1000131.1	CBM21(288-425)
YKJ-1001900.1	CBM21(302-406)
YKJ-1000480.1	CE1(31-288)
YKJ-1004154.1	CE12(10-203)
YKJ-1004179.1	CE12(30-240)
YKJ-1004186.1	CE12(30-240)+CE12(283-495)
YKJ-1002908.1	CE15(86-415)
YKJ-1001213.1	CE16(28-298)
YKJ-1006205.1	CE16(28-299)
YKJ-1007008.1	CE16(29-327)
YKJ-1006190.1	CE16(32-306)
YKJ-1006542.1	CE16(41-312)
YKJ-1007579.1	CE16(460-721)
YKJ-1001975.1	CE16(46-256)
YKJ-1007100.1	CE16(68-277)
YKJ-1006204.1	CE16(80-265)
YKJ-1004703.1	CE2(165-375)
YKJ-1002355.1	CE4(138-247)
YKJ-1005755.1	CE4(170-292)
YKJ-1000837.1	CE4(194-309)
YKJ-1002008.1	CE4(60-165)
YKJ-1000455.1	CE8(34-294)
YKJ-1000454.1	CE8(4-161)
YKJ-1004176.1	CE8(47-374)
YKJ-1007522.1	CE9(10-274)+CE9(349-493)
YKJ-1001020.1	GH1(29-521)
YKJ-1003795.1	GH1(3-434)
YKJ-1007011.1	GH1(9-472)
YKJ-1007612.1	GH10(45-322)
YKJ-1005514.1	GH10(665-976)
YKJ-1006670.1	GH10(81-373)
YKJ-1005512.1	GH10(85-394)
YKJ-1006326.1	GH105(628-804)
YKJ-1004869.1	GH115(34-680)
YKJ-1004754.1	GH115(39-659)
YKJ-1003890.1	GH12(103-256)
YKJ-1004085.1	GH12(90-240)
YKJ-1002660.1	GH125(62-469)
YKJ-1002654.1	GH128(153-370)
YKJ-1003570.1	GH128(162-376)
YKJ-1006977.1	GH128(38-236)
YKJ-1003615.1	GH128(38-264)
YKJ-1005067.1	GH13_1(46-349)
YKJ-1001683.1	GH13_1(59-364)
YKJ-1001428.1	GH13_22(97-499)+GT5(1160-1607)
YKJ-1005915.1	GH13_25(204-357)+GH133(1096-1458)
YKJ-1001967.1	GH13_32(63-324)
YKJ-1003717.1	GH13_32(67-338)+CBM20(491-573)
YKJ-1005616.1	GH13_5(71-320)
YKJ-1002256.1	GH13_8(203-526)
YKJ-1004215.1	GH131(1063-1169)+GH131(1180-1276)
YKJ-1000720.1	GH131(21-257)
YKJ-1002546.1	GH135(18-252)
YKJ-1004079.1	GH15(304-656)
YKJ-1004511.1	GH15(41-442)+CBM20(475-560)
YKJ-1004517.1	GH15(49-449)+CBM20(480-566)
YKJ-1006936.1	GH152(23-252)
YKJ-1001638.1	GH152(25-171)
YKJ-1005345.1	GH152(25-255)
YKJ-1003169.1	GH154(17-366)
YKJ-1000902.1	GH16_1(162-404)
YKJ-1000900.1	GH16_1(172-415)
YKJ-1000640.1	GH16_1(315-470)
YKJ-1003819.1	GH16_1(60-288)
YKJ-1006267.1	GH16_1(61-276)
YKJ-1006266.1	GH16_1(61-293)
YKJ-1000892.1	GH16_1(61-298)
YKJ-1004727.1	GH16_1(62-279)
YKJ-1004741.1	GH16_1(62-286)
YKJ-1003390.1	GH16_1(62-308)
YKJ-1004172.1	GH16_1(71-304)
YKJ-1001078.1	GH16_1(81-313)
YKJ-1005779.1	GH16_1(83-313)
YKJ-1006209.1	GH16_19(52-210)
YKJ-1007299.1	GH16_19(82-250)
YKJ-1000563.1	GH16_2(145-501)+GH16_2(743-1093)
YKJ-1002241.1	GH16_2(211-537)
YKJ-1004598.1	GH16_2(258-604)
YKJ-1003705.1	GH16_2(288-648)
YKJ-1006288.1	GH16_4(206-537)
YKJ-1006289.1	GH16_4(271-601)
YKJ-1003624.1	GH16_4(461-795)
YKJ-1005501.1	GH17(125-397)
YKJ-1005595.1	GH179(35-208)
YKJ-1002057.1	GH18(152-539)
YKJ-1007608.1	GH18(18-248)
YKJ-1005641.1	GH18(27-279)
YKJ-1001815.1	GH18(29-278)
YKJ-1005652.1	GH18(29-300)
YKJ-1001816.1	GH18(29-315)
YKJ-1000822.1	GH18(31-326)+CBM5(417-450)
YKJ-1003191.1	GH18(41-407)
YKJ-1004873.1	GH18(596-826)
YKJ-1003715.1	GH18(61-398)
YKJ-1003967.1	GH18(64-431)
YKJ-1006025.1	GH18(67-294)
YKJ-1006026.1	GH18(73-289)
YKJ-1004857.1	GH18(864-1111)
YKJ-1002271.1	GH188(14-233)
YKJ-1002513.1	GH2(496-1230)
YKJ-1004063.1	GH2(7-669)
YKJ-1004147.1	GH20(166-503)
YKJ-1004149.1	GH20(168-507)
YKJ-1000117.1	GH20(174-510)
YKJ-1000765.1	GH27(124-391)
YKJ-1003437.1	GH27(141-396)
YKJ-1005003.1	GH27(237-370)
YKJ-1007320.1	GH28(117-381)
YKJ-1006859.1	GH28(39-313)
YKJ-1006875.1	GH28(41-407)
YKJ-1003083.1	GH28(60-385)
YKJ-1006535.1	GH28(8-275)
YKJ-1000719.1	GH3(133-326)
YKJ-1006696.1	GH3(136-359)
YKJ-1000238.1	GH3(14-264)
YKJ-1005039.1	GH3(217-417)
YKJ-1001752.1	GH3(36-249)
YKJ-1001981.1	GH3(37-251)
YKJ-1004786.1	GH3(72-315)
YKJ-1004496.1	GH30_3(104-382)
YKJ-1004278.1	GH30_3(59-489)
YKJ-1007537.1	GH31_1(1-272)
YKJ-1000108.1	GH31_1(302-831)
YKJ-1007541.1	GH31_1(354-810)
YKJ-1007536.1	GH31_1(98-261)
YKJ-1001652.1	GH31_3(267-466)+GH31_3(476-672)
YKJ-1007421.1	GH35(2-318)
YKJ-1004057.1	GH35(51-359)
YKJ-1005505.1	GH37(148-720)
YKJ-1004130.1	GH37(79-536)
YKJ-1005076.1	GH38(295-552)
YKJ-1001573.1	GH43_24(3-189)
YKJ-1006149.1	GH43_30(36-305)
YKJ-1006163.1	GH43_30(38-308)
YKJ-1006162.1	GH43_30(51-265)
YKJ-1000849.1	GH43_33(42-439)
YKJ-1006984.1	GH43_6(33-343)
YKJ-1007636.1	GH44(263-695)
YKJ-1005739.1	GH45_3(41-119)
YKJ-1002672.1	GH47(224-365)
YKJ-1007207.1	GH47(46-494)
YKJ-1000111.1	GH47(470-964)
YKJ-1006139.1	GH47(81-587)
YKJ-1001932.1	GH5_12(29-577)
YKJ-1007026.1	GH5_12(50-508)
YKJ-1005831.1	GH5_15(32-198)
YKJ-1006436.1	GH5_22(24-301)
YKJ-1006437.1	GH5_22(51-341)
YKJ-1005032.1	GH5_31(45-331)
YKJ-1005048.1	GH5_31(45-331)
YKJ-1003788.1	GH5_5(102-396)
YKJ-1000483.1	GH5_5(52-335)
YKJ-1005196.1	GH5_5(92-373)
YKJ-1007424.1	GH5_50(91-369)
YKJ-1003241.1	GH5_7(605-877)
YKJ-1000375.1	GH5_7(69-379)
YKJ-1005580.1	GH5_9(129-414)
YKJ-1007502.1	GH5_9(243-563)
YKJ-1002979.1	GH5_9(267-588)
YKJ-1006729.1	GH5_9(279-578)
YKJ-1001354.1	GH5_9(296-605)
YKJ-1000200.1	GH5_9(88-394)
YKJ-1005090.1	GH51_2(4-154)
YKJ-1005086.1	GH51_2(69-498)
YKJ-1002210.1	GH53(22-341)
YKJ-1001355.1	GH55_2(146-797)
YKJ-1001277.1	GH6(107-403)
YKJ-1001661.1	GH63(585-799)
YKJ-1003156.1	GH63(610-1044)
YKJ-1000529.1	GH7(20-455)
YKJ-1005961.1	GH7(20-455)
YKJ-1000214.1	GH7(20-457)
YKJ-1004370.1	GH71(29-437)
YKJ-1003611.1	GH71(700-1075)
YKJ-1000838.1	GH72(25-342)
YKJ-1000675.1	GH74(80-191)
YKJ-1006456.1	GH76(65-374)
YKJ-1004706.1	GH78(209-613)
YKJ-1004709.1	GH78(29-584)
YKJ-1004981.1	GH78(69-626)
YKJ-1004711.1	GH79(101-497)
YKJ-1004712.1	GH79(108-469)
YKJ-1002521.1	GH79(30-426)
YKJ-1002981.1	GH79(36-436)
YKJ-1006659.1	GH79(42-457)
YKJ-1002252.1	GH79(43-443)
YKJ-1006683.1	GH79(47-443)
YKJ-1004717.1	GH79(92-481)
YKJ-1004716.1	GH79(97-492)
YKJ-1006636.1	GH85(920-1259)
YKJ-1001820.1	GH88(53-210)
YKJ-1006947.1	GH88(91-407)
YKJ-1003840.1	GH89(58-663)
YKJ-1002548.1	GH9(50-517)
YKJ-1006697.1	GH92(204-542)
YKJ-1003375.1	GH92(288-807)
YKJ-1007049.1	GH92(301-820)
YKJ-1001009.1	GH92(319-837)
YKJ-1003628.1	GH95(33-756)
YKJ-1002997.1	GT1(69-413)
YKJ-1000840.1	GT1(927-1267)
YKJ-1006584.1	GT15(111-378)
YKJ-1001411.1	GT15(72-342)
YKJ-1006578.1	GT15(76-346)
YKJ-1005524.1	GT17(65-320)
YKJ-1002078.1	GT2(1228-1734)
YKJ-1006894.1	GT2(1235-1742)
YKJ-1000218.1	GT2(195-354)
YKJ-1002516.1	GT2(195-366)
YKJ-1004070.1	GT2(263-425)
YKJ-1003405.1	GT2(434-597)
YKJ-1002990.1	GT2(437-928)
YKJ-1006290.1	GT2(489-701)
YKJ-1006291.1	GT2(490-704)
YKJ-1003465.1	GT2(52-284)
YKJ-1003625.1	GT2(586-803)
YKJ-1005688.1	GT2(66-245)
YKJ-1000103.1	GT2(678-1180)
YKJ-1003915.1	GT2(7-175)
YKJ-1007396.1	GT20(109-591)
YKJ-1005313.1	GT20(211-515)
YKJ-1004911.1	GT20(81-527)
YKJ-1000496.1	GT21(53-314)
YKJ-1006986.1	GT22(16-227)
YKJ-1005642.1	GT22(2-296)
YKJ-1000330.1	GT22(59-519)
YKJ-1007455.1	GT24(1135-1382)
YKJ-1006402.1	GT3(15-655)
YKJ-1002423.1	GT32(80-157)
YKJ-1001021.1	GT33(1-437)
YKJ-1004967.1	GT35(151-856)
YKJ-1001181.1	GT39(381-601)
YKJ-1006022.1	GT39(62-303)
YKJ-1002807.1	GT39(73-312)
YKJ-1001903.1	GT4(185-377)
YKJ-1004133.1	GT4(307-471)
YKJ-1001766.1	GT4(497-663)
YKJ-1001498.1	GT48(733-1506)
YKJ-1006961.1	GT48(764-1533)
YKJ-1001319.1	GT50(183-379)
YKJ-1004469.1	GT57(3-467)
YKJ-1002297.1	GT57(65-515)
YKJ-1001375.1	GT58(30-388)
YKJ-1000859.1	GT59(28-420)
YKJ-1005824.1	GT66(24-702)
YKJ-1006401.1	GT69(161-388)
YKJ-1001093.1	GT69(233-493)
YKJ-1006885.1	GT69(46-284)
YKJ-1006369.1	GT76(3-235)
YKJ-1002772.1	GT8(219-457)
YKJ-1001722.1	GT8(3-284)
YKJ-1001201.1	GT8(544-757)
YKJ-1000525.1	GT8(6-228)
YKJ-1000737.1	GT8(89-357)
YKJ-1006891.1	GT90(239-551)
YKJ-1001879.1	PL14_3(78-247)
YKJ-1001918.1	PL14_4(139-353)
YKJ-1001920.1	PL14_4(86-300)
YKJ-1001919.1	PL14_4(87-302)
YKJ-1003095.1	PL14_5(95-304)
YKJ-1007594.1	PL30(303-554)+PL8_4(454-704)
YKJ-1000503.1	PL35(498-682)
YKJ-1000493.1	PL35(859-1044)
YKJ-1000707.1	PL38(238-491)
YKJ-1000645.1	PL4_3(23-567)
YKJ-1006454.1	PL42(16-344)
YKJ-1000649.1	PL8_4(323-565)
YKJ-1000648.1	PL8_4(364-609)

## Sheet: Phlebia centrifuga FBCC195 
PSR82558.1	AA1_1(1-112)
PSS17149.1	AA1_1(1-275)
PSR82561.1	AA1_1(53-226)
PSS37889.1	AA1_1(75-375)
PSS22688.1	AA1_2(38-397)
PSS29672.1	AA12(27-426)
PSR74237.1	AA14(1-202)
PSR74247.1	AA14(1-232)
PSR73215.1	AA2(112-350)
PSS35496.1	AA2(1-130)
PSR92239.1	AA2(135-236)
PSR99454.1	AA2(2-253)
PSR77890.1	AA2(42-306)
PSR78715.1	AA2(45-240)
PSR85708.1	AA2(5-227)
PSR70850.1	AA3(68-609)
PSR70437.1	AA3_2(122-471)
PSR73741.1	AA3_2(12-567)
PSS36750.1	AA3_2(1-301)
PSS31108.1	AA3_2(30-568)
PSR78013.1	AA3_2(32-567)
PSR71653.1	AA3_2(35-612)
PSR71580.1	AA3_2(36-436)
PSR75334.1	AA3_2(41-466)
PSR72212.1	AA3_2(54-642)
PSR76311.1	AA3_2(7-498)
PSR71643.1	AA3_3(7-531)
PSR72958.1	AA3_3(82-600)
PSR75149.1	AA3_3(8-334)
PSS38000.1	AA3_4(15-505)
PSR84223.1	AA5(56-576)
PSR99327.1	AA5_1(104-540)
PSR79258.1	AA5_1(151-567)
PSR75386.1	AA5_1(210-761)
PSR81335.1	AA5_1(27-621)
PSR87371.1	AA6(5-200)
PSR87372.1	AA6(5-200)
PSR73376.1	AA6(67-262)
PSS36768.1	AA7(24-403)
PSS08867.1	AA7(25-212)
PSR76100.1	AA7(29-462)
PSS34243.1	AA7(41-246)
PSR82083.1	AA8(24-196)+AA3_1(218-691)
PSR83065.1	AA8(3-177)
PSR74437.1	AA9(105-191)
PSR77785.1	AA9(1-117)
PSS35482.1	AA9(2-139)
PSR74620.1	AA9(22-120)
PSR83810.1	AA9(40-217)
PSR97589.1	AA9(6-221)
PSR74888.1	AA9(8-220)
PSS03714.1	AA9(9-228)
PSS03715.1	AA9(9-228)
PSS35542.1	AA9(9-229)
PSR70720.1	CBM21(257-359)
PSR74275.1	CBM21(317-452)
PSR76697.1	CE1(19-266)
PSR73728.1	CE15(10-215)
PSR73730.1	CE15(120-447)
PSR93971.1	CE16(106-228)
PSR77583.1	CE16(30-294)
PSR77349.1	CE16(31-184)
PSS34212.1	CE17(125-293)
PSR72920.1	CE4(181-289)
PSR80727.1	CE4(207-318)
PSR72468.1	CE4(7-104)
PSR80462.1	CE8(48-238)
PSR77942.1	CE9(41-202)+CE9(281-425)
PSR73245.1	GH1(10-457)
PSR81564.1	GH10(117-288)
PSR72566.1	GH10(126-317)
PSR81562.1	GH10(162-345)
PSR72512.1	GH10(19-238)
PSR75767.1	GH10(37-333)
PSR81563.1	GH10(44-216)
PSR84198.1	GH105(137-311)
PSS37321.1	GH105(140-384)
PSR88842.1	GH105(141-330)
PSR73121.1	GH105(46-392)
PSR71845.1	GH105(75-392)
PSR81819.1	GH115(37-359)
PSS32127.1	GH115(49-302)+GH115(305-599)
PSR73116.1	GH12(105-249)
PSR70920.1	GH12(91-220)
PSR73617.1	GH125(7-234)
PSS30855.1	GH127(3-510)
PSR76384.1	GH128(1-153)
PSR73625.1	GH128(1-187)
PSR73624.1	GH128(143-358)
PSR73690.1	GH128(57-276)
PSR76383.1	GH128(73-281)
PSR83477.1	GH128(79-292)
PSR70436.1	GH13_1(28-334)
PSR88846.1	GH13_1(83-366)
PSR74127.1	GH13_22(98-500)+GT5(1154-1622)
PSR72803.1	GH13_25(223-375)+GH133(1115-1574)
PSR82077.1	GH13_32(65-262)+CBM20(461-548)
PSR73515.1	GH13_40(41-397)
PSR93733.1	GH13_8(205-527)
PSR70503.1	GH131(11-213)
PSR73737.1	GH131(52-170)
PSR78193.1	GH15(13-427)+CBM20(462-547)
PSS37955.1	GH15(27-371)
PSR78190.1	GH15(46-446)
PSS37832.1	GH154(17-366)
PSR83740.1	GH16_1(1-102)
PSS37150.1	GH16_1(1-132)
PSS07210.1	GH16_1(115-370)
PSR71763.1	GH16_1(161-319)
PSS37199.1	GH16_1(192-434)
PSR81268.1	GH16_1(2-87)
PSR76179.1	GH16_1(4-156)
PSS37718.1	GH16_1(55-278)
PSR73018.1	GH16_1(60-281)
PSR72015.1	GH16_1(61-294)
PSR74325.1	GH16_1(84-312)
PSS36956.1	GH16_19(25-193)
PSS37591.1	GH16_2(199-549)
PSR93730.1	GH16_2(217-582)
PSR71966.1	GH16_2(243-588)
PSR72683.1	GH16_2(291-414)
PSS37604.1	GH16_2(51-401)
PSS08905.1	GH16_4(240-568)
PSR78066.1	GH16_4(489-819)
PSR81565.1	GH17(124-397)
PSR84415.1	GH179(38-210)
PSR78640.1	GH18(14-293)
PSS32059.1	GH18(3-178)
PSR70694.1	GH18(320-497)
PSR74615.1	GH18(42-309)
PSR77841.1	GH18(5-372)
PSR71375.1	GH18(55-291)
PSR82086.1	GH18(59-236)
PSR78603.1	GH18(70-452)
PSS35455.1	GH18(7-353)
PSR90582.1	GH18(81-280)
PSS32121.1	GH188(11-220)
PSR71822.1	GH188(14-171)
PSR71808.1	GH188(15-184)
PSR71807.1	GH188(15-230)
PSR75037.1	GH2(3-507)
PSR72622.1	GH2(42-752)
PSR70752.1	GH20(168-378)
PSS34073.1	GH20(174-512)
PSS34074.1	GH20(182-476)
PSR70738.1	GH25(45-133)
PSR71320.1	GH27(8-274)
PSR76762.1	GH28(183-318)
PSS34223.1	GH28(25-242)
PSR71560.1	GH28(6-198)
PSR73357.1	GH28(8-226)
PSR70416.1	GH3(116-317)
PSS35547.1	GH3(140-318)
PSR79171.1	GH3(37-251)
PSS22625.1	GH3(44-180)
PSR70551.1	GH30_3(37-312)
PSS35579.1	GH31_1(173-755)
PSR99298.1	GH31_1(221-764)
PSR73854.1	GH31_1(246-762)
PSR76122.1	GH31_1(350-806)
PSS35495.1	GH31_1(49-594)
PSR88895.1	GH31_3(267-700)
PSS38122.1	GH35(4-165)
PSR81586.1	GH37(148-720)
PSR79562.1	GH37(80-535)
PSR71657.1	GH38(159-391)
PSR71956.1	GH43_14(14-263)+CBM91(322-501)
PSS37224.1	GH44(267-699)
PSR76511.1	GH45_3(136-205)
PSR75398.1	GH47(107-566)
PSS30993.1	GH47(1-465)
PSR83661.1	GH47(2-237)
PSS29750.1	GH47(37-503)
PSR76596.1	GH47(46-498)
PSR76324.1	GH47(84-557)
PSS32123.1	GH5_12(1-411)
PSR79529.1	GH5_12(1-459)
PSS35363.1	GH5_15(10-160)
PSR77085.1	GH5_22(1-157)
PSR77087.1	GH5_22(61-351)
PSS37153.1	GH5_31(1-277)
PSR75639.1	GH5_31(35-167)
PSR88728.1	GH5_5(1-154)
PSR76694.1	GH5_5(16-208)
PSR78584.1	GH5_5(74-369)
PSR94089.1	GH5_50(243-524)
PSS37477.1	GH5_50(88-383)
PSR72582.1	GH5_7(2-286)
PSR73346.1	GH5_7(3-276)
PSR82987.1	GH5_7(97-373)
PSS36899.1	GH5_9(102-412)
PSR94059.1	GH5_9(15-322)
PSR72596.1	GH5_9(271-564)
PSS05560.1	GH5_9(290-612)
PSR71051.1	GH5_9(86-392)
PSR76769.1	GH51_1(14-259)
PSR74989.1	GH53(10-200)
PSS16477.1	GH55_2(1-382)
PSR72174.1	GH55_2(19-508)
PSR94062.1	GH55_2(39-764)
PSS06631.1	GH55_2(54-524)
PSR83042.1	GH6(116-408)
PSR72764.1	GH7(20-451)
PSR87218.1	GH7(20-452)
PSR70566.1	GH7(21-452)
PSR72466.1	GH71(21-398)
PSR74813.1	GH71(28-454)
PSR72365.1	GH74(81-187)
PSR80372.1	GH76(27-218)
PSS06629.1	GH76(32-282)
PSR71608.1	GH78(37-349)
PSS35531.1	GH79(12-416)
PSS11011.1	GH79(131-410)
PSR75048.1	GH79(43-264)
PSS11012.1	GH79(5-361)
PSR77479.1	GH79(7-275)
PSR70645.1	GH85(101-353)
PSS37209.1	GH88(2-173)
PSR71093.1	GH89(87-750)
PSR71830.1	GH9(109-397)
PSS18930.1	GH92(13-250)
PSR78752.1	GH92(181-718)
PSR77861.1	GH92(87-572)
PSR79624.1	GT1(176-356)
PSR79623.1	GT1(187-356)
PSR78623.1	GT1(221-443)
PSR79622.1	GT1(276-493)
PSR80723.1	GT1(942-1287)
PSR74154.1	GT15(73-360)
PSR77432.1	GT15(83-224)
PSR73123.1	GT2(10-178)
PSR71559.1	GT2(1186-1693)
PSR83453.1	GT2(1254-1762)
PSR75040.1	GT2(197-368)+GT2(345-653)
PSS29682.1	GT2(201-360)
PSS38116.1	GT2(257-419)
PSR72181.1	GT2(431-932)
PSS08906.1	GT2(496-711)
PSS06543.1	GT2(5-196)
PSS08912.1	GT2(536-754)
PSR78068.1	GT2(571-789)
PSR71099.1	GT2(648-1170)
PSR93892.1	GT2(66-246)
PSR73008.1	GT20(141-606)
PSR79007.1	GT20(207-512)
PSS37445.1	GT20(6-352)
PSS35553.1	GT20(95-353)
PSR76668.1	GT21(62-322)
PSS29616.1	GT22(49-509)
PSR76658.1	GT22(7-406)
PSR71000.1	GT24(1081-1324)
PSR74113.1	GT28(19-129)
PSR76216.1	GT3(17-655)
PSR90683.1	GT32(2-63)
PSR72518.1	GT33(79-515)
PSR71620.1	GT35(22-473)
PSR73714.1	GT39(529-629)
PSS31021.1	GT39(66-307)
PSR72877.1	GT39(70-309)
PSS34079.1	GT4(3-106)
PSS22648.1	GT4(493-664)
PSR83377.1	GT4(79-220)
PSR76061.1	GT48(729-1499)
PSR74721.1	GT48(763-1532)
PSR83100.1	GT50(308-405)
PSR94079.1	GT58(34-187)
PSR71908.1	GT66(4-622)
PSR76219.1	GT69(163-390)
PSR71097.1	GT69(219-480)
PSS34211.1	GT69(79-317)
PSR85831.1	GT8(1-159)
PSS31980.1	GT8(229-469)
PSR72718.1	GT8(79-306)
PSS34204.1	GT90(301-610)
PSR73308.1	PL14_3(204-375)+GT4(626-793)
PSR70871.1	PL14_4(152-366)
PSR70809.1	PL14_4(71-294)
PSR70869.1	PL14_4(85-299)
PSR78150.1	PL14_5(93-302)
PSR76679.1	PL35(539-726)
PSR85865.1	PL38(183-435)
PSS34231.1	PL38(68-354)
PSR71960.1	PL4_1(43-322)
PSR74487.1	PL42(40-223)
PSS37709.1	PL8_4(295-540)

## Sheet: Ganoderma sinense ZZ0214-1
PIL29112.1	AA1(115-585)
PIL31253.1	AA1_1(1-113)
PIL36363.1	AA1_1(118-418)
PIL30321.1	AA1_1(32-334)
PIL29720.1	AA1_1(34-334)
PIL30426.1	AA1_1(36-336)
PIL31387.1	AA1_1(36-336)
PIL31414.1	AA1_1(36-336)
PIL33565.1	AA1_1(36-337)
PIL31400.1	AA1_1(36-338)
PIL30428.1	AA1_1(36-346)
PIL36359.1	AA1_1(38-338)
PIL30421.1	AA1_1(39-345)
PIL30424.1	AA1_1(39-345)
PIL29303.1	AA1_1(40-339)
PIL23727.1	AA1_1(40-340)
PIL30422.1	AA1_1(48-356)
PIL36360.1	AA1_1(55-361)
PIL27757.1	AA1_2(40-398)
PIL29828.1	AA14(19-283)
PIL29836.1	AA14(19-286)
PIL35611.1	AA14(21-282)
PIL29826.1	AA14(84-350)
PIL35830.1	AA2(2-205)
PIL27896.1	AA2(40-300)
PIL36037.1	AA2(40-308)
PIL28919.1	AA2(41-295)
PIL36213.1	AA2(42-302)
PIL23007.1	AA2(43-213)
PIL33942.1	AA2(43-302)
PIL36214.1	AA2(45-304)
PIL37049.1	AA2(45-304)
PIL34032.1	AA2(45-305)
PIL35211.1	AA2(64-252)
PIL36329.1	AA2(74-333)
PIL35448.1	AA3(56-661)
PIL35475.1	AA3(82-618)
PIL26390.1	AA3_2(11-582)
PIL22609.1	AA3_2(1-280)
PIL22601.1	AA3_2(1-283)
PIL34201.1	AA3_2(14-345)+AA3_2(419-659)
PIL25989.1	AA3_2(143-554)
PIL32222.1	AA3_2(14-607)
PIL27210.1	AA3_2(1-490)
PIL37363.1	AA3_2(16-584)
PIL24204.1	AA3_2(281-597)
PIL24202.1	AA3_2(28-624)
PIL26389.1	AA3_2(32-610)
PIL28239.1	AA3_2(32-627)
PIL26393.1	AA3_2(32-628)
PIL22608.1	AA3_2(33-285)
PIL27875.1	AA3_2(33-611)
PIL23706.1	AA3_2(34-603)
PIL22610.1	AA3_2(35-593)
PIL30033.1	AA3_2(36-603)
PIL30038.1	AA3_2(36-612)
PIL23707.1	AA3_2(40-609)
PIL23708.1	AA3_2(41-608)
PIL26384.1	AA3_2(4-556)
PIL24934.1	AA3_2(50-630)
PIL26439.1	AA3_2(511-1067)
PIL34304.1	AA3_2(51-480)
PIL26416.1	AA3_2(58-619)
PIL22660.1	AA3_2(64-645)
PIL30032.1	AA3_2(74-628)
PIL33959.1	AA3_3(316-924)
PIL25969.1	AA3_3(5-590)
PIL36429.1	AA3_3(5-625)
PIL33968.1	AA3_3(8-605)
PIL28620.1	AA3_4(416-897)
PIL32070.1	AA4(70-269)
PIL32445.1	AA5(488-999)
PIL27269.1	AA5_1(1-580)
PIL37689.1	AA5_1(20-328)
PIL24258.1	AA5_1(211-759)
PIL37694.1	AA5_1(22-553)
PIL37675.1	AA5_1(24-553)
PIL37702.1	AA5_1(24-554)
PIL37695.1	AA5_1(25-555)
PIL37696.1	AA5_1(26-553)
PIL37644.1	AA5_1(28-549)
PIL35941.1	AA5_1(40-595)
PIL32906.1	AA5_1(66-309)
PIL32903.1	AA5_1(89-341)
PIL27382.1	AA6(48-243)
PIL34928.1	AA7(141-327)
PIL34937.1	AA7(145-330)
PIL24501.1	AA7(177-360)
PIL35787.1	AA7(28-217)+AA7(548-731)
PIL36858.1	AA7(29-246)
PIL35785.1	AA7(32-200)
PIL25889.1	AA7(40-233)
PIL33689.1	AA7(513-838)
PIL28271.1	AA7(58-283)
PIL24497.1	AA7(58-499)
PIL24496.1	AA7(61-509)
PIL24479.1	AA7(63-512)
PIL28234.1	AA7(70-490)
PIL28886.1	AA7(76-272)
PIL27426.1	AA8(25-198)+AA3_1(219-764)
PIL24246.1	AA8(26-204)
PIL34323.1	AA9(10-226)
PIL34356.1	AA9(10-226)
PIL36205.1	AA9(11-217)
PIL34443.1	AA9(11-228)
PIL36982.1	AA9(5-222)
PIL24712.1	AA9(6-208)
PIL23115.1	AA9(6-220)
PIL29992.1	AA9(7-218)
PIL23555.1	AA9(7-228)
PIL36354.1	AA9(7-230)
PIL36077.1	AA9(8-227)
PIL37623.1	AA9(8-256)
PIL22355.1	AA9(9-227)
PIL34381.1	AA9(9-227)
PIL34251.1	AA9(9-237)
PIL31271.1	CBM21(281-418)
PIL33009.1	CBM21(328-431)
PIL31726.1	CE1(31-288)
PIL35205.1	CE12(33-242)
PIL33938.1	CE15(108-432)
PIL37600.1	CE15(51-390)
PIL25383.1	CE16(121-275)
PIL24007.1	CE16(2-203)
PIL24350.1	CE16(28-279)
PIL28678.1	CE16(29-331)
PIL25384.1	CE16(33-304)
PIL25409.1	CE16(33-304)
PIL32611.1	CE16(33-304)
PIL33756.1	CE16(36-180)
PIL33757.1	CE16(38-288)
PIL33761.1	CE16(39-292)
PIL34580.1	CE16(42-315)
PIL33360.1	CE16(52-288)
PIL28596.1	CE16(75-217)
PIL28366.1	CE16(90-235)
PIL29132.1	CE17(146-312)
PIL37175.1	CE4(150-266)
PIL29657.1	CE4(196-312)
PIL24655.1	CE4(200-312)
PIL37653.1	CE4(45-150)
PIL31696.1	CE8(28-182)+CE8(202-310)
PIL31695.1	CE8(31-276)
PIL35188.1	CE8(48-381)
PIL32851.1	CE9(10-274)+CE9(346-490)
PIL27667.1	GH1(266-719)
PIL29927.1	GH1(74-545)
PIL28706.1	GH1(9-472)
PIL33897.1	GH10(121-302)
PIL35443.1	GH10(195-377)
PIL33690.1	GH10(36-343)
PIL29545.1	GH10(52-375)
PIL29539.1	GH10(71-391)
PIL36396.1	GH10(81-373)
PIL35441.1	GH10(85-394)
PIL26766.1	GH10(90-206)
PIL37227.1	GH105(129-379)
PIL32528.1	GH105(149-344)
PIL32210.1	GH105(47-387)
PIL24966.1	GH109(5-169)
PIL25745.1	GH115(127-735)
PIL23731.1	GH115(37-689)
PIL25858.1	GH115(38-697)
PIL25857.1	GH115(38-699)
PIL25769.1	GH115(41-680)
PIL27529.1	GH12(102-254)
PIL34901.1	GH12(134-255)
PIL34903.1	GH12(90-237)
PIL34912.1	GH12(99-250)
PIL36760.1	GH125(76-483)
PIL24884.1	GH127(270-480)
PIL25174.1	GH127(333-544)
PIL27148.1	GH128(154-367)
PIL36768.1	GH128(169-385)
PIL28892.1	GH128(40-238)
PIL28894.1	GH128(40-243)
PIL28891.1	GH128(40-294)
PIL28910.1	GH128(43-240)
PIL26375.1	GH13_1(54-357)
PIL23741.1	GH13_1(58-363)
PIL24067.1	GH13_22(98-500)+GT5(1166-1617)
PIL24958.1	GH13_25(216-369)+GH133(1106-1565)
PIL33252.1	GH13_32(137-353)
PIL33242.1	GH13_32(67-334)
PIL31175.1	GH13_32(69-336)
PIL31197.1	GH13_32(70-337)+CBM20(492-579)
PIL35604.1	GH13_5(71-309)
PIL37307.1	GH13_8(203-526)
PIL32104.1	GH131(20-253)
PIL22330.1	GH131(21-251)
PIL35046.1	GH131(59-299)
PIL36914.1	GH135(18-252)
PIL34777.1	GH15(321-786)
PIL22800.1	GH15(46-444)
PIL22798.1	GH15(47-450)+CBM20(481-566)
PIL22790.1	GH15(48-450)+CBM20(483-568)
PIL25248.1	GH152(25-164)
PIL25263.1	GH152(25-169)
PIL25254.1	GH152(25-170)
PIL25252.1	GH152(25-171)
PIL35754.1	GH152(25-255)
PIL36134.1	GH152(25-255)
PIL28980.1	GH152(26-255)
PIL34441.1	GH152(26-255)
PIL35790.1	GH152(27-257)
PIL28932.1	GH152(30-261)
PIL34242.1	GH154(18-164)+GH154(178-384)
PIL31983.1	GH16_1(106-337)
PIL25827.1	GH16_1(1-149)
PIL26819.1	GH16_1(116-239)
PIL30890.1	GH16_1(179-422)
PIL30888.1	GH16_1(203-445)
PIL27897.1	GH16_1(60-292)
PIL26823.1	GH16_1(60-333)
PIL27894.1	GH16_1(61-284)
PIL26087.1	GH16_1(61-293)
PIL28075.1	GH16_1(61-293)
PIL26101.1	GH16_1(61-295)
PIL27900.1	GH16_1(61-295)
PIL27898.1	GH16_1(61-296)
PIL30904.1	GH16_1(61-298)
PIL34113.1	GH16_1(62-277)
PIL25507.1	GH16_1(62-279)
PIL25817.1	GH16_1(62-283)
PIL35850.1	GH16_1(63-309)
PIL35181.1	GH16_1(64-298)
PIL25830.1	GH16_1(67-289)
PIL27636.1	GH16_1(68-295)
PIL27899.1	GH16_1(7-133)
PIL24697.1	GH16_1(83-312)
PIL23277.1	GH16_19(108-276)
PIL25480.1	GH16_19(52-209)
PIL25461.1	GH16_19(60-152)
PIL31842.1	GH16_2(175-530)
PIL33637.1	GH16_2(178-529)
PIL33601.1	GH16_2(186-535)
PIL31841.1	GH16_2(199-549)
PIL37320.1	GH16_2(217-567)
PIL22924.1	GH16_2(240-586)
PIL27407.1	GH16_2(295-659)
PIL29702.1	GH16_2(46-396)
PIL34330.1	GH16_23(73-246)
PIL32434.1	GH16_4(222-553)
PIL32432.1	GH16_4(234-564)
PIL27287.1	GH16_4(463-796)
PIL35420.1	GH17(228-499)
PIL27780.1	GH18(141-511)
PIL37606.1	GH18(151-539)
PIL32554.1	GH18(219-573)
PIL35303.1	GH18(27-264)
PIL35449.1	GH18(28-284)
PIL35322.1	GH18(29-308)
PIL35454.1	GH18(29-340)
PIL27020.1	GH18(30-277)
PIL35455.1	GH18(30-324)
PIL26022.1	GH18(35-263)
PIL35301.1	GH18(35-329)
PIL36684.1	GH18(37-394)
PIL36208.1	GH18(4-320)
PIL32409.1	GH18(43-288)
PIL36302.1	GH18(44-405)
PIL36379.1	GH18(45-227)
PIL36380.1	GH18(45-273)
PIL36414.1	GH18(45-274)
PIL36385.1	GH18(45-281)
PIL36384.1	GH18(45-292)
PIL26071.1	GH18(48-284)
PIL36437.1	GH18(48-285)
PIL29812.1	GH18(50-282)
PIL29641.1	GH18(53-270)+CBM5(435-475)
PIL29808.1	GH18(53-362)
PIL27428.1	GH18(53-404)
PIL27429.1	GH18(55-408)
PIL27768.1	GH18(60-437)
PIL35115.1	GH18(61-404)
PIL35113.1	GH18(62-411)
PIL26024.1	GH18(63-275)
PIL25111.1	GH18(64-279)
PIL33370.1	GH18(67-273)
PIL36415.1	GH18(70-272)
PIL36453.1	GH18(70-285)
PIL35013.1	GH18(70-376)
PIL36371.1	GH18(80-282)
PIL25117.1	GH18(81-296)
PIL36523.1	GH18(81-303)
PIL25116.1	GH18(82-317)
PIL33699.1	GH18(8-244)
PIL37075.1	GH18(96-543)
PIL37283.1	GH188(13-231)
PIL35577.1	GH188(14-163)
PIL34860.1	GH2(10-753)
PIL36955.1	GH2(4-356)
PIL31204.1	GH2(53-806)
PIL35144.1	GH20(168-507)
PIL36481.1	GH20(174-397)
PIL31254.1	GH20(185-486)
PIL35139.1	GH20(481-744)
PIL23614.1	GH25(31-215)
PIL23612.1	GH25(32-214)
PIL32160.1	GH27(124-391)
PIL29395.1	GH27(169-424)
PIL29754.1	GH27(204-460)
PIL27388.1	GH28(39-347)
PIL27356.1	GH28(40-350)
PIL29171.1	GH28(40-350)
PIL29152.1	GH28(43-407)
PIL31273.1	GH28(48-351)
PIL25622.1	GH28(54-347)
PIL23316.1	GH28(54-403)
PIL33799.1	GH28(56-396)
PIL34561.1	GH28(57-401)
PIL34575.1	GH28(73-442)
PIL26477.1	GH3(134-318)
PIL32144.1	GH3(142-341)
PIL26655.1	GH3(146-360)
PIL26502.1	GH3(164-364)
PIL26464.1	GH3(175-375)
PIL26463.1	GH3(184-384)
PIL26462.1	GH3(189-375)
PIL26516.1	GH3(220-420)
PIL30463.1	GH3(36-200)
PIL33298.1	GH3(37-264)
PIL25910.1	GH3(71-295)
PIL26417.1	GH3(81-331)
PIL26674.1	GH3(86-336)
PIL22448.1	GH30_3(56-412)
PIL22419.1	GH30_3(60-495)
PIL30006.1	GH31(274-847)
PIL33215.1	GH31_1(251-762)
PIL33187.1	GH31_1(251-770)
PIL31234.1	GH31_1(299-794)
PIL31233.1	GH31_1(342-888)
PIL32749.1	GH31_1(354-810)
PIL23787.1	GH31_3(279-695)
PIL34790.1	GH35(26-352)
PIL34795.1	GH35(28-352)
PIL34771.1	GH35(328-531)
PIL34810.1	GH35(54-376)
PIL34787.1	GH35(59-362)
PIL34786.1	GH35(61-390)
PIL34789.1	GH35(65-389)
PIL34820.1	GH35(86-389)
PIL34819.1	GH35(89-422)
PIL35427.1	GH37(148-720)
PIL35118.1	GH37(84-539)
PIL26354.1	GH38(307-561)
PIL23873.1	GH43_24(45-280)
PIL25287.1	GH43_30(35-303)
PIL25288.1	GH43_30(36-305)
PIL34982.1	GH43_30(36-305)
PIL34983.1	GH43_30(36-305)
PIL25293.1	GH43_30(69-333)
PIL30965.1	GH43_33(41-439)
PIL28857.1	GH43_6(20-311)
PIL34633.1	GH43_6(30-193)
PIL35287.1	GH43_6(30-325)
PIL35279.1	GH43_6(31-325)
PIL30591.1	GH43_6(31-327)
PIL24636.1	GH45_3(41-119)
PIL31248.1	GH47(118-598)
PIL23449.1	GH47(31-478)
PIL23452.1	GH47(46-493)
PIL23446.1	GH47(46-494)
PIL23454.1	GH47(46-495)
PIL36741.1	GH47(55-505)
PIL25250.1	GH47(81-590)
PIL25323.1	GH47(91-567)
PIL28760.1	GH5_12(120-559)
PIL33085.1	GH5_12(29-577)
PIL24783.1	GH5_15(77-244)
PIL34287.1	GH5_22(143-311)
PIL34286.1	GH5_22(51-341)
PIL27674.1	GH5_5(102-396)
PIL31728.1	GH5_5(72-355)
PIL23025.1	GH5_50(95-389)
PIL36236.1	GH5_7(130-409)
PIL31595.1	GH5_7(67-379)
PIL35559.1	GH5_9(124-432)
PIL32887.1	GH5_9(260-581)
PIL34072.1	GH5_9(263-584)
PIL24168.1	GH5_9(303-612)
PIL36526.1	GH5_9(317-610)
PIL31368.1	GH5_9(88-394)
PIL23390.1	GH51_1(17-528)
PIL27574.1	GH51_2(161-597)
PIL37709.1	GH51_2(207-673)
PIL37362.1	GH53(22-322)
PIL29742.1	GH55_2(34-636)
PIL25883.1	GH55_2(36-770)
PIL24167.1	GH55_2(43-708)
PIL24272.1	GH6(113-409)
PIL23771.1	GH63(542-755)
PIL25014.1	GH7(20-456)
PIL31386.1	GH7(20-456)
PIL31796.1	GH7(20-456)
PIL33788.1	GH71(108-421)
PIL27271.1	GH71(138-560)
PIL37264.1	GH71(29-418)
PIL22553.1	GH71(36-453)
PIL27172.1	GH71(39-182)
PIL27240.1	GH71(39-182)
PIL33782.1	GH71(39-182)
PIL29658.1	GH72(24-342)+CBM43(393-481)
PIL32028.1	GH74(79-190)
PIL33446.1	GH76(66-373)
PIL34363.1	GH76(84-382)
PIL26320.1	GH78(155-505)
PIL26308.1	GH78(179-569)
PIL35434.1	GH78(221-623)
PIL33097.1	GH78(236-591)
PIL26419.1	GH78(246-642)
PIL35405.1	GH78(68-597)
PIL35419.1	GH78(68-616)
PIL26169.1	GH78(69-626)
PIL35418.1	GH78(750-1141)
PIL25781.1	GH79(100-497)
PIL37238.1	GH79(108-503)
PIL34075.1	GH79(36-416)
PIL36362.1	GH79(36-492)
PIL30662.1	GH79(43-443)
PIL37310.1	GH79(43-451)
PIL36946.1	GH79(50-448)
PIL25782.1	GH79(5-330)
PIL36407.1	GH79(65-469)
PIL25772.1	GH79(90-479)
PIL25780.1	GH79(98-495)
PIL36452.1	GH85(76-414)
PIL30570.1	GH88(68-390)
PIL23736.1	GH89(65-724)
PIL27602.1	GH89(66-746)
PIL36910.1	GH9(51-516)
PIL36322.1	GH92(269-751)
PIL36313.1	GH92(272-728)
PIL28602.1	GH92(285-801)
PIL35809.1	GH92(286-805)
PIL28599.1	GH92(319-823)
PIL26012.1	GH93(155-269)
PIL35382.1	GH93(67-332)
PIL27293.1	GH95(33-803)
PIL27107.1	GH95(46-808)
PIL34100.1	GT1(165-485)
PIL25702.1	GT1(196-434)
PIL32319.1	GT1(269-451)
PIL36221.1	GT1(299-481)
PIL29660.1	GT1(962-1379)
PIL34629.1	GT15(110-380)
PIL24091.1	GT15(71-336)
PIL34635.1	GT15(78-348)
PIL35470.1	GT17(65-329)
PIL37577.1	GT2(1229-1735)
PIL29114.1	GT2(1236-1743)
PIL31397.1	GT2(191-359)
PIL36951.1	GT2(198-369)+GT2(346-616)
PIL34869.1	GT2(262-424)+GT2(402-607)
PIL36084.1	GT2(346-435)
PIL27286.1	GT2(377-592)
PIL35857.1	GT2(448-611)
PIL32430.1	GT2(495-708)
PIL32431.1	GT2(500-717)
PIL29711.1	GT2(52-284)
PIL27981.1	GT2(66-193)
PIL31221.1	GT2(671-1194)
PIL27503.1	GT2(7-174)
PIL23179.1	GT20(111-592)
PIL26099.1	GT20(151-622)
PIL35708.1	GT20(208-514)
PIL31742.1	GT21(59-320)
PIL28853.1	GT22(2-269)
PIL31538.1	GT22(59-546)
PIL24250.1	GT22(6-407)
PIL35310.1	GT22(7-316)
PIL30079.1	GT24(1293-1540)
PIL30200.1	GT24(1300-1547)
PIL32661.1	GT3(15-655)
PIL29935.1	GT33(1-466)
PIL26155.1	GT35(150-515)+GT35(517-854)
PIL24393.1	GT39(145-383)
PIL25121.1	GT39(60-301)
PIL36571.1	GT39(73-312)
PIL35103.1	GT4(308-466)
PIL30497.1	GT4(495-664)
PIL26667.1	GT4(66-253)
PIL23978.1	GT48(731-1503)
PIL28929.1	GT48(760-1530)
PIL30908.1	GT49(59-219)
PIL24220.1	GT50(259-530)
PIL22484.1	GT57(188-680)
PIL37249.1	GT57(73-566)
PIL24135.1	GT58(30-388)
PIL30951.1	GT59(28-326)
PIL24796.1	GT66(25-699)
PIL32655.1	GT69(164-391)
PIL29131.1	GT69(179-417)
PIL26876.1	GT69(215-475)
PIL32605.1	GT76(28-458)
PIL32124.1	GT8(1-156)
PIL33530.1	GT8(2-124)
PIL36627.1	GT8(214-463)
PIL31792.1	GT8(24-162)
PIL24367.1	GT8(83-299)
PIL29125.1	GT90(309-621)
PIL30691.1	PL14_3(202-374)
PIL32927.1	PL14_4(133-256)
PIL33036.1	PL14_4(163-377)
PIL33037.1	PL14_4(82-296)
PIL33040.1	PL14_4(91-305)
PIL34147.1	PL14_5(94-303)
PIL33715.1	PL30(351-603)+PL8_4(502-753)
PIL31993.1	PL30(37-297)+PL8_4(192-436)
PIL31749.1	PL35(497-681)
PIL31738.1	PL35(524-708)
PIL32076.1	PL38(249-499)
PIL29173.1	PL38(63-343)
PIL34365.1	PL42(40-368)
PIL31994.1	PL8_4(415-657)

## Sheet: Ganoderma boninense G3
jgi|Ganbon1|614060|estExt_fgenesh1_pm.C_240050	AA1_1(34-319)
jgi|Ganbon1|729697|MIX62501_47_50	AA1_1(34-334)
jgi|Ganbon1|616584|estExt_fgenesh1_pm.C_700022	AA1_1(34-336)
jgi|Ganbon1|514567|fgenesh1_pg.48_#_61	AA1_1(35-321)
jgi|Ganbon1|615691|estExt_fgenesh1_pm.C_490042	AA1_1(36-181)+AA1_1(181-299)
jgi|Ganbon1|602569|fgenesh1_pm.33_#_30	AA1_1(36-231)
jgi|Ganbon1|505782|estExt_Genewise1Plus.C_2160010	AA1_1(36-336)
jgi|Ganbon1|707674|MIX40478_145_67	AA1_1(38-338)
jgi|Ganbon1|788822|estExt_Genemark4.C_1300051	AA1_1(39-269)
jgi|Ganbon1|607175|fgenesh1_pm.130_#_34	AA1_1(39-335)
jgi|Ganbon1|456059|e_gw1.3.551.1	AA1_1(39-339)
jgi|Ganbon1|791023|estExt_Genemark4.C_2160007	AA1_1(39-345)
jgi|Ganbon1|496645|estExt_Genewise1Plus.C_180010	AA1_2(40-397)
jgi|Ganbon1|631385|estExt_fgenesh1_pg.C_2010021	AA14(19-286)
jgi|Ganbon1|790630|estExt_Genemark4.C_1990023	AA2(40-285)
jgi|Ganbon1|776226|gm4.18559_g	AA2(40-300)
jgi|Ganbon1|686783|MIX19587_30_41	AA2(41-295)
jgi|Ganbon1|614718|estExt_fgenesh1_pm.C_340072	AA2(42-302)
jgi|Ganbon1|777513|gm4.19846_g	AA2(43-190)+AA2(218-310)
jgi|Ganbon1|769276|gm4.11609_g	AA2(45-293)
jgi|Ganbon1|618503|estExt_fgenesh1_pm.C_1350005	AA2(45-304)
jgi|Ganbon1|732950|MIX65754_6_18	AA2(45-305)
jgi|Ganbon1|711372|MIX44176_44_23	AA3(29-556)
jgi|Ganbon1|518841|fgenesh1_pg.113_#_55	AA3_2(266-612)
jgi|Ganbon1|677477|MIX10281_124_70	AA3_2(32-479)
jgi|Ganbon1|712640|MIX45444_169_49	AA3_2(34-599)
jgi|Ganbon1|515117|fgenesh1_pg.55_#_23	AA3_2(37-625)
jgi|Ganbon1|712636|MIX45440_12839_86	AA3_2(40-607)
jgi|Ganbon1|780288|estExt_Genemark4.C_30306	AA3_2(41-609)
jgi|Ganbon1|456696|e_gw1.4.700.1	AA3_2(69-638)
jgi|Ganbon1|608346|fgenesh1_pm.178_#_13	AA5(465-964)
jgi|Ganbon1|621747|estExt_fgenesh1_pg.C_10044	AA5_1(206-757)
jgi|Ganbon1|606380|fgenesh1_pm.107_#_27	AA5_1(21-621)
jgi|Ganbon1|751190|MIX83994_14_19	AA5_1(23-541)
jgi|Ganbon1|620589|estExt_fgenesh1_pm.C_2640003	AA5_1(24-550)
jgi|Ganbon1|487020|estExt_Genewise1.C_960049	AA5_1(24-554)
jgi|Ganbon1|617370|estExt_fgenesh1_pm.C_960029	AA5_1(26-234)+AA5_1(238-465)
jgi|Ganbon1|774877|gm4.17210_g	AA5_1(26-543)
jgi|Ganbon1|460526|e_gw1.21.45.1	AA5_1(40-594)
jgi|Ganbon1|628548|estExt_fgenesh1_pg.C_960042	AA5_1(42-513)
jgi|Ganbon1|611602|estExt_fgenesh1_pm.C_10416	AA7(146-319)
jgi|Ganbon1|731675|MIX64479_191_60	AA7(157-566)
jgi|Ganbon1|785449|estExt_Genemark4.C_560075	AA7(45-490)
jgi|Ganbon1|612377|estExt_fgenesh1_pm.C_70008	AA7(72-353)
jgi|Ganbon1|693207|MIX26011_51_15	AA8(25-198)+AA3_1(219-752)
jgi|Ganbon1|667456|MIX260_37_53	AA8(27-205)
jgi|Ganbon1|483346|estExt_Genewise1.C_340160	AA9(10-216)
jgi|Ganbon1|738014|MIX70818_59_74	AA9(10-227)
jgi|Ganbon1|766218|gm4.8551_g	AA9(5-220)
jgi|Ganbon1|466236|e_gw1.69.51.1	AA9(5-222)
jgi|Ganbon1|704369|MIX37173_8_34	AA9(6-213)
jgi|Ganbon1|787109|estExt_Genemark4.C_880042	AA9(7-216)
jgi|Ganbon1|620581|estExt_fgenesh1_pm.C_2620003	AA9(7-225)
jgi|Ganbon1|791764|estExt_Genemark4.C_2620001	AA9(7-225)
jgi|Ganbon1|620817|estExt_fgenesh1_pm.C_2840004	AA9(7-230)
jgi|Ganbon1|601253|fgenesh1_pm.17_#_31	AA9(8-218)
jgi|Ganbon1|602979|fgenesh1_pm.37_#_54	AA9(8-227)
jgi|Ganbon1|605904|fgenesh1_pm.96_#_3	AA9(8-228)
jgi|Ganbon1|122119|CE122118_279	AA9(8-231)
jgi|Ganbon1|782030|estExt_Genemark4.C_140145	AA9(9-198)
jgi|Ganbon1|696912|MIX29716_1_14	AA9(9-215)
jgi|Ganbon1|788907|estExt_Genemark4.C_1340022	CE12(67-221)
jgi|Ganbon1|480799|estExt_Genewise1.C_120056	CE16(28-319)
jgi|Ganbon1|767517|gm4.9850_g	CE16(28-329)
jgi|Ganbon1|677940|MIX10744_8_18	CE16(34-209)
jgi|Ganbon1|779913|estExt_Genemark4.C_20195	CE16(37-292)
jgi|Ganbon1|622143|estExt_fgenesh1_pg.C_20164	CE16(38-165)
jgi|Ganbon1|601556|fgenesh1_pm.20_#_100	CE16(39-302)
jgi|Ganbon1|780577|estExt_Genemark4.C_50145	CE16(74-336)
jgi|Ganbon1|766966|gm4.9299_g	CE16(77-300)
jgi|Ganbon1|489748|estExt_Genewise1.C_1770024	CE16(90-354)
jgi|Ganbon1|784785|estExt_Genemark4.C_460051	CE4(198-314)
jgi|Ganbon1|469993|e_gw1.125.141.1	CE4(199-312)
jgi|Ganbon1|725459|MIX58263_3_10	CE8(18-270)
jgi|Ganbon1|603258|fgenesh1_pm.42_#_7	CE8(50-285)
jgi|Ganbon1|788892|estExt_Genemark4.C_1340004	CE8(52-375)
jgi|Ganbon1|496183|estExt_Genewise1Plus.C_130092	CE8(52-384)
jgi|Ganbon1|614454|estExt_fgenesh1_pm.C_310073	GH1(34-482)
jgi|Ganbon1|616992|estExt_fgenesh1_pm.C_830001	GH10(155-388)
jgi|Ganbon1|779964|estExt_Genemark4.C_20267	GH10(38-344)
jgi|Ganbon1|721211|MIX54015_1_9	GH10(48-352)
jgi|Ganbon1|616600|estExt_fgenesh1_pm.C_710015	GH10(52-361)
jgi|Ganbon1|599626|fgenesh1_pm.4_#_109	GH10(78-387)
jgi|Ganbon1|723666|MIX56470_17_33	GH10(87-394)
jgi|Ganbon1|785904|estExt_Genemark4.C_640046	GH105(130-336)
jgi|Ganbon1|617831|estExt_fgenesh1_pm.C_1100015	GH115(40-665)
jgi|Ganbon1|693875|MIX26679_12_12	GH115(71-689)
jgi|Ganbon1|731604|MIX64408_1_14	GH12(81-231)
jgi|Ganbon1|603894|fgenesh1_pm.50_#_13	GH12(84-176)
jgi|Ganbon1|509086|fgenesh1_pg.4_#_227	GH128(129-256)
jgi|Ganbon1|294539|CE294538_870	GH128(144-358)
jgi|Ganbon1|465616|e_gw1.61.211.1	GH128(168-386)
jgi|Ganbon1|782175|estExt_Genemark4.C_160073	GH128(36-234)
jgi|Ganbon1|511168|fgenesh1_pg.16_#_67	GH128(38-265)
jgi|Ganbon1|782163|estExt_Genemark4.C_160060	GH128(40-237)
jgi|Ganbon1|611972|estExt_fgenesh1_pm.C_30262	GH13_1(100-372)
jgi|Ganbon1|619895|estExt_fgenesh1_pm.C_2060002	GH13_1(42-331)
jgi|Ganbon1|697738|MIX30542_20_39	GH13_1(54-354)
jgi|Ganbon1|705290|MIX38094_7_18	GH13_1(54-357)
jgi|Ganbon1|771953|gm4.14286_g	GH13_22(98-499)+GH13_22(1131-1584)
jgi|Ganbon1|773299|gm4.15632_g	GH131(20-259)
jgi|Ganbon1|613731|estExt_fgenesh1_pm.C_200106	GH131(21-259)
jgi|Ganbon1|740189|MIX72993_2_7	GH15(49-413)
jgi|Ganbon1|486105|estExt_Genewise1.C_740084	GH152(25-163)
jgi|Ganbon1|742707|MIX75511_1378_73	GH152(25-170)
jgi|Ganbon1|466700|e_gw1.74.76.1	GH152(25-171)
jgi|Ganbon1|466750|e_gw1.74.31.1	GH152(25-171)
jgi|Ganbon1|500007|estExt_Genewise1Plus.C_510025	GH152(26-249)
jgi|Ganbon1|762428|gm4.4761_g	GH152(27-252)
jgi|Ganbon1|459458|e_gw1.16.277.1	GH152(31-269)
jgi|Ganbon1|502405|estExt_Genewise1Plus.C_1010027	GH16_1(195-438)
jgi|Ganbon1|775074|gm4.17407_g	GH16_1(44-262)+GH16_1(467-677)
jgi|Ganbon1|473235|e_gw1.199.29.1	GH16_1(60-294)
jgi|Ganbon1|470319|e_gw1.129.80.1	GH16_1(61-294)
jgi|Ganbon1|695229|MIX28033_308_17	GH16_1(61-305)
jgi|Ganbon1|745305|MIX78109_6687_99	GH16_1(62-274)
jgi|Ganbon1|519611|fgenesh1_pg.129_#_11	GH16_1(62-296)
jgi|Ganbon1|605146|fgenesh1_pm.75_#_26	GH16_1(63-318)
jgi|Ganbon1|761913|gm4.4246_g	GH16_1(82-203)
jgi|Ganbon1|600582|fgenesh1_pm.10_#_118	GH16_19(108-276)
jgi|Ganbon1|789246|estExt_Genemark4.C_1430051	GH18(104-251)
jgi|Ganbon1|776354|gm4.18687_g	GH18(131-488)
jgi|Ganbon1|629233|estExt_fgenesh1_pg.C_1140038	GH18(176-378)
jgi|Ganbon1|622506|estExt_fgenesh1_pg.C_40033	GH18(27-264)
jgi|Ganbon1|723086|MIX55890_13069_97	GH18(30-304)
jgi|Ganbon1|523668|fgenesh1_pg.262_#_12	GH18(39-268)
jgi|Ganbon1|782103|estExt_Genemark4.C_150120	GH18(43-275)
jgi|Ganbon1|459999|e_gw1.18.235.1	GH18(43-421)
jgi|Ganbon1|707720|MIX40524_4_18	GH18(45-294)
jgi|Ganbon1|786493|estExt_Genemark4.C_750065	GH18(48-285)
jgi|Ganbon1|775943|gm4.18276_g	GH18(53-378)
jgi|Ganbon1|505140|estExt_Genewise1Plus.C_1880023	GH18(55-408)
jgi|Ganbon1|618754|estExt_fgenesh1_pm.C_1430033	GH18(61-285)
jgi|Ganbon1|489511|estExt_Genewise1.C_1690003	GH18(63-277)
jgi|Ganbon1|503806|estExt_Genewise1Plus.C_1360021	GH18(64-282)
jgi|Ganbon1|789161|estExt_Genemark4.C_1410027	GH18(65-300)
jgi|Ganbon1|464203|e_gw1.47.176.1	GH18(68-271)
jgi|Ganbon1|626408|estExt_fgenesh1_pg.C_470034	GH18(73-292)
jgi|Ganbon1|619016|estExt_fgenesh1_pm.C_1580014	GH18(74-276)
jgi|Ganbon1|504041|estExt_Genewise1Plus.C_1410027	GH18(83-305)
jgi|Ganbon1|709434|MIX42238_162_55	GH18(84-506)
jgi|Ganbon1|601913|fgenesh1_pm.24_#_25	GH2(45-773)
jgi|Ganbon1|777792|gm4.20125_g	GH25(31-202)
jgi|Ganbon1|787089|estExt_Genemark4.C_880011	GH25(50-159)
jgi|Ganbon1|605564|fgenesh1_pm.87_#_8	GH27(116-363)
jgi|Ganbon1|612757|estExt_fgenesh1_pm.C_90048	GH27(198-454)
jgi|Ganbon1|715049|MIX47853_43_55	GH28(38-341)
jgi|Ganbon1|617812|estExt_fgenesh1_pm.C_1090041	GH28(39-357)
jgi|Ganbon1|506306|estExt_Genewise1Plus.C_2540003	GH28(39-357)
jgi|Ganbon1|503354|estExt_Genewise1Plus.C_1220040	GH28(40-350)
jgi|Ganbon1|505198|estExt_Genewise1Plus.C_1900002	GH28(41-354)
jgi|Ganbon1|695867|MIX28671_166_49	GH28(43-345)
jgi|Ganbon1|788606|estExt_Genemark4.C_1240028	GH28(43-352)
jgi|Ganbon1|737387|MIX70191_29_17	GH28(51-346)
jgi|Ganbon1|624376|estExt_fgenesh1_pg.C_190008	GH28(62-343)
jgi|Ganbon1|788602|estExt_Genemark4.C_1240011	GH28(63-391)
jgi|Ganbon1|614148|estExt_fgenesh1_pm.C_250046	GH3(112-306)
jgi|Ganbon1|705525|MIX38329_35_24	GH3(128-315)
jgi|Ganbon1|468328|e_gw1.97.40.1	GH3(133-341)
jgi|Ganbon1|502266|estExt_Genewise1Plus.C_970071	GH3(142-346)
jgi|Ganbon1|789677|estExt_Genemark4.C_1600040	GH3(144-358)
jgi|Ganbon1|616649|estExt_fgenesh1_pm.C_730018	GH3(171-330)
jgi|Ganbon1|783073|estExt_Genemark4.C_250072	GH3(172-330)
jgi|Ganbon1|605063|fgenesh1_pm.73_#_17	GH3(240-428)
jgi|Ganbon1|769516|gm4.11849_g	GH3(252-437)
jgi|Ganbon1|622860|estExt_fgenesh1_pg.C_60097	GH3(68-318)
jgi|Ganbon1|613665|estExt_fgenesh1_pm.C_200028	GH30_3(54-481)
jgi|Ganbon1|736247|MIX69051_1556_61	GH31(251-763)
jgi|Ganbon1|779849|estExt_Genemark4.C_20093	GH31(325-774)
jgi|Ganbon1|601261|fgenesh1_pm.17_#_39	GH31(342-867)
jgi|Ganbon1|772493|gm4.14826_g	GH35(57-385)
jgi|Ganbon1|742808|MIX75612_3352_43	GH43_30(25-295)
jgi|Ganbon1|731790|MIX64594_1_10	GH43_30(36-157)
jgi|Ganbon1|731788|MIX64592_5_12	GH43_30(36-162)
jgi|Ganbon1|739333|MIX72137_158_28	GH43_30(36-288)
jgi|Ganbon1|739339|MIX72143_103_43	GH43_30(36-305)
jgi|Ganbon1|678583|MIX11387_6_28	GH43_6(115-292)
jgi|Ganbon1|765915|gm4.8248_g	GH43_6(115-300)
jgi|Ganbon1|735230|MIX68034_4_30	GH43_6(30-322)
jgi|Ganbon1|508878|fgenesh1_pg.4_#_19	GH43_6(30-325)
jgi|Ganbon1|612038|estExt_fgenesh1_pm.C_40008	GH43_6(30-325)
jgi|Ganbon1|496499|estExt_Genewise1Plus.C_160153	GH43_6(35-326)
jgi|Ganbon1|608096|fgenesh1_pm.167_#_12	GH43_6(67-230)
jgi|Ganbon1|772873|gm4.15206_g	GH47(46-505)
jgi|Ganbon1|460737|e_gw1.22.128.1	GH47(91-574)
jgi|Ganbon1|612192|estExt_fgenesh1_pm.C_50004	GH5_5(130-339)
jgi|Ganbon1|613360|estExt_fgenesh1_pm.C_150015	GH5_5(81-282)
jgi|Ganbon1|598978|fgenesh1_pm.1_#_359	GH5_5(92-388)
jgi|Ganbon1|777256|gm4.19589_g	GH5_9(78-370)
jgi|Ganbon1|748892|MIX81696_7_16	GH55(43-782)
jgi|Ganbon1|779434|estExt_Genemark4.C_10041	GH6(113-397)
jgi|Ganbon1|614550|estExt_fgenesh1_pm.C_330006	GH7(20-433)
jgi|Ganbon1|674941|MIX7745_2_10	GH7(20-445)
jgi|Ganbon1|497407|estExt_Genewise1Plus.C_230112	GH7(20-456)
jgi|Ganbon1|628496|estExt_fgenesh1_pg.C_940054	GH7(20-457)
jgi|Ganbon1|708724|MIX41528_2975_38	GH71(36-442)
jgi|Ganbon1|613344|estExt_fgenesh1_pm.C_140084	GH76(38-339)
jgi|Ganbon1|719469|MIX52273_2341_50	GH76(66-340)
jgi|Ganbon1|514202|fgenesh1_pg.44_#_77	GH79(108-410)
jgi|Ganbon1|620818|estExt_fgenesh1_pm.C_2840005	GH79(36-410)
jgi|Ganbon1|620580|estExt_fgenesh1_pm.C_2620002	GH79(36-426)
jgi|Ganbon1|628792|estExt_fgenesh1_pg.C_1020034	GH79(43-404)
jgi|Ganbon1|482546|estExt_Genewise1.C_270005	GH79(43-439)
jgi|Ganbon1|496905|estExt_Genewise1Plus.C_200002	GH79(43-439)
jgi|Ganbon1|701615|MIX34419_156_84	GH79(44-459)
jgi|Ganbon1|489874|estExt_Genewise1.C_1820041	GH79(50-448)
jgi|Ganbon1|759695|gm4.2028_g	GH79(93-467)
jgi|Ganbon1|759707|gm4.2040_g	GH79(97-515)
jgi|Ganbon1|735079|MIX67883_1984_59	GH88(68-378)
jgi|Ganbon1|668607|MIX1411_408_15	GH89(64-744)
jgi|Ganbon1|608417|fgenesh1_pm.182_#_6	GH9(52-514)
jgi|Ganbon1|620022|estExt_fgenesh1_pm.C_2120004	GH92(285-737)
jgi|Ganbon1|612208|estExt_fgenesh1_pm.C_50031	GH92(290-806)
jgi|Ganbon1|749011|MIX81815_141_18	GH92(298-710)
jgi|Ganbon1|780570|estExt_Genemark4.C_50137	GH92(325-817)
jgi|Ganbon1|776615|gm4.18948_g	GH93(61-327)
jgi|Ganbon1|616939|estExt_fgenesh1_pm.C_810004	GH95(33-783)
jgi|Ganbon1|769373|gm4.11706_g	GT2(639-846)
jgi|Ganbon1|747352|MIX80156_94_6	GT24(1203-1435)
jgi|Ganbon1|617564|estExt_fgenesh1_pm.C_1010036	GT49(60-377)
jgi|Ganbon1|701316|MIX34120_474_35	GT69(161-363)
jgi|Ganbon1|735870|MIX68674_185_34	PL14(82-286)
jgi|Ganbon1|735884|MIX68688_37_73	PL14(92-289)
jgi|Ganbon1|457198|e_gw1.6.301.1	PL14_4(174-391)
jgi|Ganbon1|612311|estExt_fgenesh1_pm.C_60073	PL14_4(180-330)
jgi|Ganbon1|612339|estExt_fgenesh1_pm.C_60105	PL14_4(83-292)
jgi|Ganbon1|290539|CE290538_6688	PL14_5(93-303)
jgi|Ganbon1|617810|estExt_fgenesh1_pm.C_1090039	PL38(70-346)
jgi|Ganbon1|613342|estExt_fgenesh1_pm.C_140082	PL42(40-328)
jgi|Ganbon1|764150|gm4.6483_g	PL8_3(415-625)
jgi|Ganbon1|707978|MIX40782_150_31	PL8_4(473-704)

## Sheet: Ganoderma lucidum G.260125-1
jgi|Ganleu1|330146|CE330145_422	AA1_1(100-380)
jgi|Ganleu1|976397|fgenesh1_pm.148_#_13	AA1_1(34-336)
jgi|Ganleu1|284964|CE284963_11746	AA1_1(36-336)
jgi|Ganleu1|888577|e_gw1.28.2.1	AA1_1(36-336)
jgi|Ganleu1|284176|CE284175_1113	AA1_1(36-337)
jgi|Ganleu1|889566|e_gw1.33.143.1	AA1_1(36-340)
jgi|Ganleu1|585591|CE585590_2044	AA1_1(37-338)
jgi|Ganleu1|457733|CE457732_7659	AA1_1(38-338)
jgi|Ganleu1|890112|e_gw1.35.28.1	AA1_1(38-338)
jgi|Ganleu1|890491|e_gw1.37.263.1	AA1_1(38-339)
jgi|Ganleu1|741140|CE741139_1070	AA1_1(38-341)
jgi|Ganleu1|384592|CE384591_538	AA1_1(39-345)
jgi|Ganleu1|476162|CE476161_319	AA1_1(40-340)
jgi|Ganleu1|475377|CE475376_488	AA1_1(60-360)
jgi|Ganleu1|668234|CE668233_7717	AA1_2(40-398)
jgi|Ganleu1|1139296|MIX33502_477_25	AA14(19-289)
jgi|Ganleu1|1089047|gm1.941_g	AA14(21-283)
jgi|Ganleu1|878023|e_gw1.3.304.1	AA14(22-289)
jgi|Ganleu1|733957|CE733956_5203	AA2(101-350)
jgi|Ganleu1|1099937|gm1.11831_g	AA2(40-300)
jgi|Ganleu1|314637|CE314636_367	AA2(41-295)
jgi|Ganleu1|1118684|MIX12890_321_55	AA2(42-302)
jgi|Ganleu1|1094728|gm1.6622_g	AA2(43-175)+AA2(174-285)
jgi|Ganleu1|1094716|gm1.6610_g	AA2(45-304)
jgi|Ganleu1|643559|CE643558_219	AA2(45-304)
jgi|Ganleu1|971430|fgenesh1_pm.15_#_104	AA2(45-304)
jgi|Ganleu1|433977|CE433976_417	AA2(45-305)
jgi|Ganleu1|112540|CE112539_2730	AA3_2(27-622)
jgi|Ganleu1|974308|fgenesh1_pm.51_#_48	AA3_2(32-605)
jgi|Ganleu1|1164844|MIX59050_359_30	AA3_2(36-601)
jgi|Ganleu1|702295|CE702294_3735	AA3_2(36-612)
jgi|Ganleu1|1166330|MIX60536_2988_52	AA3_2(39-618)
jgi|Ganleu1|969747|fgenesh1_pm.5_#_106	AA3_2(50-629)
jgi|Ganleu1|1147112|MIX41318_370_21	AA3_2(69-644)
jgi|Ganleu1|1101205|gm1.13099_g	AA5(463-1001)
jgi|Ganleu1|940519|estExt_Genewise1Plus.C_130292	AA5_1(215-760)
jgi|Ganleu1|875949|e_gw1.1.761.1	AA5_1(21-621)
jgi|Ganleu1|450278|CE450277_2593	AA5_1(24-553)
jgi|Ganleu1|889880|e_gw1.34.10.1	AA5_1(24-553)
jgi|Ganleu1|1094882|gm1.6776_g	AA5_1(24-572)
jgi|Ganleu1|450560|CE450559_404	AA5_1(26-553)
jgi|Ganleu1|451994|CE451993_1496	AA5_1(27-554)
jgi|Ganleu1|970511|fgenesh1_pm.9_#_95	AA5_1(40-583)
jgi|Ganleu1|1105532|gm1.17426_g	AA7(148-326)
jgi|Ganleu1|950403|estExt_Genewise1Plus.C_710003	AA7(149-327)
jgi|Ganleu1|896999|e_gw1.94.17.1	AA7(58-509)
jgi|Ganleu1|1112390|MIX6596_1146_77	AA7(69-520)
jgi|Ganleu1|1088424|gm1.318_g	AA8(25-198)+AA3_1(217-763)
jgi|Ganleu1|1062754|fgenesh1_pg.50_#_5	AA9(5-233)
jgi|Ganleu1|1136337|MIX30543_2_27	AA9(6-213)
jgi|Ganleu1|1091853|gm1.3747_g	AA9(6-220)
jgi|Ganleu1|974715|fgenesh1_pm.62_#_37	AA9(7-217)
jgi|Ganleu1|1145366|MIX39572_68_34	AA9(7-230)
jgi|Ganleu1|1166445|MIX60651_91_86	AA9(8-227)
jgi|Ganleu1|1072131|estExt_fgenesh1_pm.C_110015	AA9(8-229)
jgi|Ganleu1|233135|CE233134_1251	AA9(9-227)
jgi|Ganleu1|1096442|gm1.8336_g	CE12(33-234)
jgi|Ganleu1|973192|fgenesh1_pm.32_#_69	CE15(103-412)
jgi|Ganleu1|1110356|MIX4562_483_72	CE15(44-359)
jgi|Ganleu1|974873|fgenesh1_pm.66_#_43	CE16(28-274)
jgi|Ganleu1|1185918|estExt_Genemark1.C_1420022	CE16(33-304)
jgi|Ganleu1|153863|CE153862_1739	CE16(33-304)
jgi|Ganleu1|512801|CE512800_629	CE16(37-185)
jgi|Ganleu1|1095537|gm1.7431_g	CE16(37-290)
jgi|Ganleu1|1095535|gm1.7429_g	CE16(37-292)
jgi|Ganleu1|1095533|gm1.7427_g	CE16(37-297)
jgi|Ganleu1|895899|e_gw1.80.45.1	CE16(38-297)
jgi|Ganleu1|138206|CE138205_1515	CE16(40-301)
jgi|Ganleu1|1134654|MIX28860_46_33	CE16(90-353)
jgi|Ganleu1|54216|CE54215_7617	CE4(148-264)
jgi|Ganleu1|1078699|estExt_fgenesh1_pg.C_20067	CE4(194-310)
jgi|Ganleu1|1094177|gm1.6071_g	CE4(203-332)
jgi|Ganleu1|884703|e_gw1.16.214.1	CE8(32-281)
jgi|Ganleu1|176197|CE176196_197	CE8(35-285)
jgi|Ganleu1|1074353|estExt_fgenesh1_pm.C_320049	GH10(35-341)
jgi|Ganleu1|59279|CE59278_546	GH10(37-346)
jgi|Ganleu1|969538|fgenesh1_pm.4_#_101	GH10(83-392)
jgi|Ganleu1|969540|fgenesh1_pm.4_#_103	GH10(90-396)
jgi|Ganleu1|1161266|MIX55472_8420_83	GH105(126-373)
jgi|Ganleu1|1063462|fgenesh1_pg.63_#_14	GH105(132-375)
jgi|Ganleu1|917580|estExt_Genewise1.C_190275	GH105(150-324)
jgi|Ganleu1|713060|CE713059_2668	GH115(38-675)
jgi|Ganleu1|14563|CE14562_997	GH12(102-254)
jgi|Ganleu1|891858|e_gw1.45.158.1	GH12(90-240)
jgi|Ganleu1|538419|CE538418_5482	GH12(99-250)
jgi|Ganleu1|886757|e_gw1.21.184.1	GH125(76-485)
jgi|Ganleu1|349821|CE349820_1068	GH128(141-355)
jgi|Ganleu1|1129023|MIX23229_43002_39	GH128(168-384)
jgi|Ganleu1|1093370|gm1.5264_g	GH128(38-264)
jgi|Ganleu1|313362|CE313361_3686	GH128(40-237)
jgi|Ganleu1|887051|e_gw1.22.105.1	GH128(40-238)
jgi|Ganleu1|1093371|gm1.5265_g	GH128(40-266)
jgi|Ganleu1|1095176|gm1.7070_g	GH13_1(101-385)
jgi|Ganleu1|1167808|MIX62014_873_41	GH13_1(54-357)
jgi|Ganleu1|912985|estExt_Genewise1.C_8_t10133	GH13_22(98-499)+GH13_22(1150-1615)
jgi|Ganleu1|611304|CE611303_809	GH131(24-306)
jgi|Ganleu1|92948|CE92947_6624	GH15(47-449)+CBM20(481-566)
jgi|Ganleu1|93385|CE93384_21303	GH15(47-450)+CBM20(485-570)
jgi|Ganleu1|899268|e_gw1.129.11.1	GH152(25-171)
jgi|Ganleu1|975103|fgenesh1_pm.74_#_47	GH152(25-172)
jgi|Ganleu1|1092023|gm1.3917_g	GH152(25-255)
jgi|Ganleu1|406813|CE406812_642	GH152(25-255)
jgi|Ganleu1|887019|e_gw1.22.129.1	GH152(26-254)
jgi|Ganleu1|594319|CE594318_305	GH152(26-255)
jgi|Ganleu1|409611|CE409610_1369	GH152(27-256)
jgi|Ganleu1|886988|e_gw1.22.35.1	GH152(29-260)
jgi|Ganleu1|73543|CE73542_28138	GH16_1(187-428)
jgi|Ganleu1|615815|CE615814_12928	GH16_1(61-273)
jgi|Ganleu1|719486|CE719485_2022	GH16_1(61-293)
jgi|Ganleu1|1144330|MIX38536_161_88	GH16_1(61-295)
jgi|Ganleu1|105252|CE105251_1131	GH16_1(61-295)
jgi|Ganleu1|465405|CE465404_332	GH16_1(61-295)
jgi|Ganleu1|896578|e_gw1.88.66.1	GH16_1(61-296)
jgi|Ganleu1|251050|CE251049_5077	GH16_1(61-298)
jgi|Ganleu1|896320|e_gw1.85.86.1	GH16_1(62-283)
jgi|Ganleu1|480933|CE480932_3889	GH16_1(62-286)
jgi|Ganleu1|718873|CE718872_679	GH16_1(62-293)
jgi|Ganleu1|7256|CE7255_3461	GH16_1(63-290)
jgi|Ganleu1|951934|estExt_Genewise1Plus.C_960049	GH16_1(64-297)
jgi|Ganleu1|970572|fgenesh1_pm.9_#_156	GH16_1(64-301)
jgi|Ganleu1|377884|CE377883_9625	GH16_1(83-313)
jgi|Ganleu1|1063485|fgenesh1_pg.63_#_37	GH16_23(68-260)
jgi|Ganleu1|878490|e_gw1.4.168.1	GH17(89-360)
jgi|Ganleu1|1097664|gm1.9558_g	GH18(125-481)
jgi|Ganleu1|501199|CE501198_2564	GH18(29-318)
jgi|Ganleu1|495146|CE495145_620	GH18(30-323)
jgi|Ganleu1|936402|estExt_Genewise1Plus.C_4_t10244	GH18(30-407)
jgi|Ganleu1|1147924|MIX42130_307_43	GH18(34-268)
jgi|Ganleu1|972657|fgenesh1_pm.25_#_48	GH18(39-258)
jgi|Ganleu1|934733|estExt_Genewise1Plus.C_2_t10252	GH18(40-295)+CBM5(456-496)
jgi|Ganleu1|895197|e_gw1.71.59.1	GH18(42-413)
jgi|Ganleu1|323935|CE323934_428	GH18(44-284)
jgi|Ganleu1|887976|e_gw1.26.235.1	GH18(50-289)
jgi|Ganleu1|22287|CE22286_4350	GH18(52-404)
jgi|Ganleu1|1176696|estExt_Genemark1.C_10316	GH18(53-404)
jgi|Ganleu1|714702|CE714701_1068	GH18(58-289)
jgi|Ganleu1|328564|CE328563_392	GH18(59-286)
jgi|Ganleu1|714626|CE714625_132	GH18(61-296)
jgi|Ganleu1|220662|CE220661_229	GH18(64-279)
jgi|Ganleu1|887301|e_gw1.23.47.1	GH18(65-284)
jgi|Ganleu1|887257|e_gw1.23.163.1	GH18(66-284)
jgi|Ganleu1|946469|estExt_Genewise1Plus.C_360161	GH18(69-276)
jgi|Ganleu1|1131819|MIX26025_154_96	GH18(71-299)
jgi|Ganleu1|220454|CE220453_140	GH18(78-297)
jgi|Ganleu1|1059885|fgenesh1_pg.18_#_93	GH18(81-302)
jgi|Ganleu1|1093484|gm1.5378_g	GH18(81-302)
jgi|Ganleu1|608139|CE608138_1524	GH20(168-507)
jgi|Ganleu1|457731|CE457730_2461	GH20(182-517)
jgi|Ganleu1|1100941|gm1.12835_g	GH25(31-215)
jgi|Ganleu1|175555|CE175554_809	GH25(32-214)
jgi|Ganleu1|877303|e_gw1.2.582.1	GH27(124-391)
jgi|Ganleu1|891647|e_gw1.44.91.1	GH27(132-392)
jgi|Ganleu1|341736|CE341735_2140	GH28(39-352)
jgi|Ganleu1|968703|fgenesh1_pm.1_#_273	GH28(40-344)
jgi|Ganleu1|887506|e_gw1.24.52.1	GH28(47-407)
jgi|Ganleu1|894822|e_gw1.67.92.1	GH28(57-396)
jgi|Ganleu1|889195|e_gw1.31.112.1	GH28(62-368)
jgi|Ganleu1|203822|CE203821_2281	GH28(75-434)
jgi|Ganleu1|1099071|gm1.10965_g	GH3(140-354)
jgi|Ganleu1|1178776|estExt_Genemark1.C_100063	GH3(176-275)
jgi|Ganleu1|1080220|estExt_fgenesh1_pg.C_100069	GH3(184-384)
jgi|Ganleu1|1167798|MIX62004_30880_90	GH3(190-389)
jgi|Ganleu1|238070|CE238069_774	GH30_3(60-495)
jgi|Ganleu1|100332|CE100331_18989	GH31(354-810)
jgi|Ganleu1|534998|CE534997_10955	GH35(57-380)
jgi|Ganleu1|922695|estExt_Genewise1.C_450012	GH35(59-381)
jgi|Ganleu1|609427|CE609426_7384	GH37(84-539)
jgi|Ganleu1|665095|CE665094_448	GH43_30(48-315)
jgi|Ganleu1|953462|estExt_Genewise1Plus.C_1290041	GH43_6(29-322)
jgi|Ganleu1|1092471|gm1.4365_g	GH43_6(30-323)
jgi|Ganleu1|310298|CE310297_846	GH43_6(36-327)
jgi|Ganleu1|1169279|MIX63485_6117_34	GH47(46-488)
jgi|Ganleu1|706792|CE706791_24090	GH47(46-495)
jgi|Ganleu1|952162|estExt_Genewise1Plus.C_990070	GH47(46-498)
jgi|Ganleu1|1098205|gm1.10099_g	GH47(55-472)
jgi|Ganleu1|891415|e_gw1.42.72.1	GH5_15(77-244)
jgi|Ganleu1|174527|CE174526_506	GH5_5(86-366)
jgi|Ganleu1|5045|CE5044_1169	GH5_5(92-386)
jgi|Ganleu1|163802|CE163801_2122	GH5_7(130-409)
jgi|Ganleu1|884745|e_gw1.16.207.1	GH5_7(70-383)
jgi|Ganleu1|282221|CE282220_14899	GH5_9(88-394)
jgi|Ganleu1|899825|e_gw1.138.46.1	GH51(210-647)
jgi|Ganleu1|655577|CE655576_3490	GH53(23-340)
jgi|Ganleu1|1099912|gm1.11806_g	GH55(38-772)
jgi|Ganleu1|483989|CE483988_2160	GH55(44-781)
jgi|Ganleu1|915377|estExt_Genewise1.C_130328	GH6(113-409)
jgi|Ganleu1|969681|fgenesh1_pm.5_#_40	GH7(20-435)
jgi|Ganleu1|1180531|estExt_Genemark1.C_200082	GH7(20-456)
jgi|Ganleu1|894131|e_gw1.60.140.1	GH7(20-456)
jgi|Ganleu1|558686|CE558685_2779	GH71(36-453)
jgi|Ganleu1|877290|e_gw1.2.50.1	GH72(25-342)+CBM43(392-481)
jgi|Ganleu1|268822|CE268821_11664	GH74(79-190)
jgi|Ganleu1|322382|CE322381_4220	GH76(54-370)
jgi|Ganleu1|330161|CE330160_2843	GH79(36-487)
jgi|Ganleu1|476137|CE476136_4864	GH79(36-488)
jgi|Ganleu1|899911|e_gw1.140.18.1	GH79(37-410)
jgi|Ganleu1|240903|CE240902_937	GH79(43-440)
jgi|Ganleu1|975650|fgenesh1_pm.100_#_22	GH79(50-449)
jgi|Ganleu1|328870|CE328869_2297	GH79(57-458)
jgi|Ganleu1|896316|e_gw1.85.34.1	GH79(96-494)
jgi|Ganleu1|902061|e_gw1.189.12.1	GH88(68-391)
jgi|Ganleu1|602221|CE602220_3125	GH9(52-517)
jgi|Ganleu1|734322|CE734321_22013	GH92(286-805)
jgi|Ganleu1|975444|fgenesh1_pm.92_#_8	GH92(294-637)
jgi|Ganleu1|1147543|MIX41749_191_53	GH93(71-333)
jgi|Ganleu1|968740|fgenesh1_pm.1_#_310	GH95(33-802)
jgi|Ganleu1|494291|CE494290_2018	GT17(64-357)
jgi|Ganleu1|68025|CE68024_5953	GT32(77-156)
jgi|Ganleu1|974344|fgenesh1_pm.53_#_13	GT69(147-374)
jgi|Ganleu1|421171|CE421170_18075	PL14_4(144-361)
jgi|Ganleu1|1082589|estExt_fgenesh1_pg.C_300032	PL14_4(220-389)
jgi|Ganleu1|888956|e_gw1.30.133.1	PL14_4(83-300)
jgi|Ganleu1|1074218|estExt_fgenesh1_pm.C_300055	PL14_4(86-302)
jgi|Ganleu1|877415|e_gw1.2.1003.1	PL8(404-647)
jgi|Ganleu1|1148630|MIX42836_9032_84	PL8_4(499-732)

## Sheet: Fomes fomentarius CIRM-BRFM1821
KAI0767381.1	AA1(124-592)
KAI0807084.1	AA1_1(36-333)
KAI0800683.1	AA1_1(36-336)
KAI0808259.1	AA1_1(38-338)
KAI0773536.1	AA1_1(38-339)
KAI0794635.1	AA1_1(39-341)
KAI0794707.1	AA1_1(41-341)
KAI0800672.1	AA1_1(82-365)
KAI0765253.1	AA1_2(40-393)
KAI0787978.1	AA14(19-286)
KAI0787686.1	AA14(21-284)
KAI0787974.1	AA14(22-289)
KAI0787987.1	AA14(22-289)
KAI0779402.1	AA2(110-360)
KAI0767667.1	AA2(40-300)
KAI0762232.1	AA2(42-302)
KAI0779883.1	AA2(43-302)
KAI0800266.1	AA2(44-301)
KAI0780022.1	AA2(44-304)
KAI0794167.1	AA2(44-304)
KAI0800330.1	AA2(45-297)
KAI0800309.1	AA2(45-302)
KAI0800310.1	AA2(45-302)
KAI0800311.1	AA2(45-302)
KAI0800313.1	AA2(45-302)
KAI0800314.1	AA2(45-302)
KAI0800319.1	AA2(45-302)
KAI0800324.1	AA2(45-302)
KAI0788308.1	AA2(45-303)
KAI0767406.1	AA2(64-318)
KAI0779458.1	AA3(47-637)
KAI0764651.1	AA3_2(10-457)
KAI0807595.1	AA3_2(11-308)
KAI0807599.1	AA3_2(11-560)
KAI0774498.1	AA3_2(11-581)
KAI0747411.1	AA3_2(144-604)
KAI0762254.1	AA3_2(14-588)
KAI0762269.1	AA3_2(14-591)
KAI0788170.1	AA3_2(14-606)
KAI0753767.1	AA3_2(1-553)
KAI0808097.1	AA3_2(19-599)
KAI0800089.1	AA3_2(28-592)
KAI0753770.1	AA3_2(30-591)
KAI0794391.1	AA3_2(31-581)
KAI0769965.1	AA3_2(31-588)
KAI0770376.1	AA3_2(32-586)
KAI0769966.1	AA3_2(32-588)
KAI0762282.1	AA3_2(33-609)
KAI0770378.1	AA3_2(34-589)
KAI0800026.1	AA3_2(35-604)
KAI0762281.1	AA3_2(35-610)
KAI0794378.1	AA3_2(36-592)
KAI0765174.1	AA3_2(36-597)
KAI0770549.1	AA3_2(38-604)
KAI0762268.1	AA3_2(39-601)
KAI0764645.1	AA3_2(40-628)
KAI0794335.1	AA3_2(41-604)
KAI0794337.1	AA3_2(41-604)
KAI0773689.1	AA3_2(50-634)
KAI0794541.1	AA3_2(50-674)
KAI0753766.1	AA3_2(7-573)
KAI0787497.1	AA3_2(76-649)
KAI0773655.1	AA3_3(43-637)
KAI0759054.1	AA3_3(5-591)
KAI0759053.1	AA3_3(5-620)
KAI0773556.1	AA3_3(5-623)
KAI0760589.1	AA3_4(37-574)
KAI0773530.1	AA3_4(37-599)
KAI0769805.1	AA4(104-326)
KAI0762877.1	AA4(34-273)
KAI0808290.1	AA5(488-1011)
KAI0757970.1	AA5_1(20-551)
KAI0807709.1	AA5_1(211-763)
KAI0757968.1	AA5_1(21-552)
KAI0764726.1	AA5_1(21-620)
KAI0757976.1	AA5_1(22-556)
KAI0757966.1	AA5_1(24-553)
KAI0757975.1	AA5_1(25-553)
KAI0757969.1	AA5_1(25-559)
KAI0757979.1	AA5_1(27-555)
KAI0757980.1	AA5_1(27-557)
KAI0757986.1	AA5_1(28-557)
KAI0757981.1	AA5_1(28-558)
KAI0794598.1	AA5_1(28-559)
KAI0779435.1	AA5_1(36-588)
KAI0779446.1	AA5_1(36-588)
KAI0765123.1	AA6(46-240)
KAI0758134.1	AA7(124-312)
KAI0787901.1	AA7(131-317)
KAI0765219.1	AA7(154-353)
KAI0774007.1	AA7(27-256)
KAI0794045.1	AA7(29-250)
KAI0765178.1	AA7(34-454)
KAI0765190.1	AA7(34-455)
KAI0765173.1	AA7(37-350)
KAI0752191.1	AA7(38-229)
KAI0794051.1	AA7(47-258)
KAI0767626.1	AA7(56-504)
KAI0794172.1	AA7(57-266)
KAI0788364.1	AA7(59-264)
KAI0757921.1	AA7(59-510)
KAI0767639.1	AA7(68-273)
KAI0765073.1	AA8(25-197)+AA3_1(217-762)
KAI0807724.1	AA8(28-206)
KAI0808042.1	AA9(10-224)
KAI0780032.1	AA9(11-217)
KAI0808049.1	AA9(12-194)
KAI0774111.1	AA9(31-227)
KAI0794473.1	AA9(5-212)
KAI0760513.1	AA9(6-213)
KAI0800008.1	AA9(6-215)
KAI0800004.1	AA9(6-216)
KAI0755837.1	AA9(6-224)
KAI0762314.1	AA9(7-219)
KAI0770499.1	AA9(8-221)
KAI0773541.1	AA9(8-226)
KAI0758201.1	AA9(8-228)
KAI0779690.1	AA9(8-228)
KAI0773543.1	AA9(8-229)
KAI0755681.1	AA9(9-227)
KAI0770500.1	AA9(9-227)
KAI0758199.1	AA9(9-229)
KAI0779646.1	AA9(9-237)
KAI0765065.1	CBM20(151-237)
KAI0800511.1	CBM21(288-425)
KAI0794786.1	CBM21(321-424)
KAI0806778.1	CBM21(335-437)
KAI0801043.1	CE1(31-288)
KAI0747484.1	CE12(26-218)
KAI0770387.1	CE12(31-240)
KAI0755604.1	CE12(36-222)
KAI0779903.1	CE15(107-435)
KAI0758165.1	CE15(44-375)
KAI0770380.1	CE16(146-318)
KAI0806634.1	CE16(19-178)
KAI0806645.1	CE16(21-270)
KAI0807391.1	CE16(22-266)
KAI0770406.1	CE16(25-295)
KAI0807961.1	CE16(26-291)
KAI0793692.1	CE16(30-237)
KAI0807827.1	CE16(30-301)
KAI0780224.1	CE16(33-331)
KAI0760340.1	CE16(38-298)
KAI0770476.1	CE16(43-314)
KAI0800239.1	CE16(62-324)
KAI0767328.1	CE17(144-308)
KAI0758850.1	CE2(167-379)
KAI0774298.1	CE4(155-270)
KAI0762690.1	CE4(194-310)
KAI0794535.1	CE4(209-320)
KAI0758054.1	CE4(45-150)
KAI0801010.1	CE8(31-286)
KAI0801009.1	CE8(32-290)
KAI0770383.1	CE8(48-374)
KAI0800405.1	CE9(10-274)+CE9(348-492)
KAI0767555.1	GH1(12-475)
KAI0765346.1	GH1(1-457)
KAI0765292.1	GH10(28-334)
KAI0780264.1	GH10(40-349)
KAI0800199.1	GH10(46-354)
KAI0787502.1	GH10(82-391)
KAI0773546.1	GH10(84-378)
KAI0773551.1	GH10(85-378)
KAI0787506.1	GH10(86-395)
KAI0774354.1	GH105(123-368)
KAI0774355.1	GH105(130-351)
KAI0808242.1	GH105(161-340)
KAI0800024.1	GH105(25-362)
KAI0788138.1	GH105(47-366)
KAI0793890.1	GH109(9-171)
KAI0758924.1	GH115(34-644)
KAI0758921.1	GH115(35-674)
KAI0758973.1	GH115(40-681)
KAI0764921.1	GH12(102-255)
KAI0800185.1	GH12(106-244)
KAI0770630.1	GH12(70-216)
KAI0747557.1	GH12(95-245)
KAI0800182.1	GH12(97-239)
KAI0747555.1	GH12(97-248)
KAI0773949.1	GH125(75-479)
KAI0794110.1	GH127(330-554)
KAI0773937.1	GH128(157-373)
KAI0773870.1	GH128(60-278)
KAI0764691.1	GH128(73-284)
KAI0753795.1	GH13_1(54-357)
KAI0753794.1	GH13_1(56-359)
KAI0807298.1	GH13_1(58-362)
KAI0807505.1	GH13_22(98-500)+GT5(1163-1614)
KAI0793884.1	GH13_25(228-379)+GH133(1116-1576)
KAI0765066.1	GH13_32(69-336)+CBM20(495-582)
KAI0806620.1	GH13_32(70-334)
KAI0787698.1	GH13_5(69-408)
KAI0774434.1	GH13_8(242-564)
KAI0747574.1	GH131(20-304)
KAI0770466.1	GH131(21-252)
KAI0762854.1	GH131(32-226)
KAI0774034.1	GH135(18-251)
KAI0747485.1	GH15(308-706)
KAI0769925.1	GH15(45-448)+CBM20(480-566)
KAI0787893.1	GH152(25-152)
KAI0787894.1	GH152(25-246)
KAI0767494.1	GH152(26-255)
KAI0787891.1	GH152(27-257)
KAI0767682.1	GH152(28-256)
KAI0787897.1	GH152(30-258)
KAI0787892.1	GH152(59-282)
KAI0779662.1	GH154(17-366)
KAI0801285.1	GH16_1(108-340)
KAI0762578.1	GH16_1(142-385)
KAI0762583.1	GH16_1(182-425)
KAI0762582.1	GH16_1(184-421)
KAI0765380.1	GH16_1(53-279)
KAI0762227.1	GH16_1(60-292)
KAI0779765.1	GH16_1(61-272)
KAI0808377.1	GH16_1(61-293)
KAI0762600.1	GH16_1(61-298)
KAI0770562.1	GH16_1(62-296)
KAI0758883.1	GH16_1(63-283)
KAI0758910.1	GH16_1(64-289)
KAI0758909.1	GH16_1(64-291)
KAI0758955.1	GH16_1(64-294)
KAI0758954.1	GH16_1(64-300)
KAI0779399.1	GH16_1(64-322)
KAI0758956.1	GH16_1(65-301)
KAI0794475.1	GH16_1(83-313)
KAI0760422.1	GH16_19(110-277)
KAI0793621.1	GH16_19(53-209)
KAI0801193.1	GH16_2(118-462)
KAI0779910.1	GH16_2(180-534)
KAI0801150.1	GH16_2(184-536)
KAI0801149.1	GH16_2(196-546)
KAI0774453.1	GH16_2(229-579)
KAI0770154.1	GH16_2(249-595)
KAI0765086.1	GH16_2(296-659)
KAI0808067.1	GH16_23(94-264)
KAI0764840.1	GH16_4(272-602)
KAI0808310.1	GH16_4(59-390)
KAI0808312.1	GH16_4(82-412)
KAI0787490.1	GH17(123-376)
KAI0767556.1	GH177(7-210)
KAI0787662.1	GH179(31-233)
KAI0787439.1	GH179(52-225)
KAI0780029.1	GH18(103-446)
KAI0808117.1	GH18(13-377)
KAI0758173.1	GH18(152-560)
KAI0758172.1	GH18(155-563)
KAI0774197.1	GH18(2-412)
KAI0787368.1	GH18(26-306)
KAI0787327.1	GH18(29-291)
KAI0787351.1	GH18(29-308)
KAI0787357.1	GH18(29-384)
KAI0787332.1	GH18(31-306)
KAI0762673.1	GH18(35-324)+CBM5(420-459)
KAI0765236.1	GH18(43-408)
KAI0779610.1	GH18(50-416)
KAI0770568.1	GH18(62-275)
KAI0765075.1	GH18(63-410)
KAI0765063.1	GH18(64-412)+CBM5(467-506)
KAI0765059.1	GH18(66-415)
KAI0794033.1	GH18(67-296)
KAI0767007.1	GH18(68-274)
KAI0759041.1	GH18(68-281)
KAI0794040.1	GH18(85-308)
KAI0794039.1	GH18(89-297)
KAI0800190.1	GH18(9-251)
KAI0774411.1	GH188(15-236)
KAI0747503.1	GH2(14-843)
KAI0808013.1	GH2(21-372)
KAI0801380.1	GH2(22-796)
KAI0801376.1	GH2(25-813)
KAI0774086.1	GH2(4-685)
KAI0747394.1	GH2(73-479)
KAI0770621.1	GH20(166-505)
KAI0770623.1	GH20(168-506)
KAI0800476.1	GH20(170-507)
KAI0808032.1	GH20(174-511)
KAI0801050.1	GH20(183-509)
KAI0760092.1	GH25(7-191)
KAI0760064.1	GH25(95-176)
KAI0762790.1	GH27(124-389)
KAI0760035.1	GH27(134-387)
KAI0779331.1	GH27(161-419)
KAI0794789.1	GH28(1-132)
KAI0800278.1	GH28(31-373)
KAI0764834.1	GH28(42-355)
KAI0764836.1	GH28(42-355)
KAI0764835.1	GH28(42-357)
KAI0760371.1	GH28(44-397)
KAI0767372.1	GH28(45-358)
KAI0800508.1	GH28(50-347)
KAI0767366.1	GH28(50-412)
KAI0750515.1	GH28(51-413)
KAI0779681.1	GH28(60-367)
KAI0750513.1	GH28(60-423)
KAI0762755.1	GH28(64-399)
KAI0800509.1	GH28(69-373)
KAI0762754.1	GH28(74-393)
KAI0769990.1	GH29(321-681)
KAI0759135.1	GH3(104-315)
KAI0762855.1	GH3(135-333)
KAI0773508.1	GH3(139-353)
KAI0753721.1	GH3(152-353)
KAI0762813.1	GH3(161-321)
KAI0806996.1	GH3(36-249)
KAI0806636.1	GH3(37-251)
KAI0800689.1	GH3(76-327)
KAI0770204.1	GH30_3(55-408)
KAI0770179.1	GH30_3(58-487)
KAI0806670.1	GH31_1(100-613)
KAI0806671.1	GH31_1(251-766)
KAI0762328.1	GH31_1(301-867)
KAI0800475.1	GH31_1(304-843)
KAI0800336.1	GH31_1(354-809)
KAI0807250.1	GH31_3(267-700)
KAI0793633.1	GH32(19-325)
KAI0747490.1	GH35(112-434)
KAI0747489.1	GH35(59-395)
KAI0747487.1	GH35(61-390)
KAI0747486.1	GH35(63-384)
KAI0787517.1	GH37(148-720)
KAI0770653.1	GH37(84-543)
KAI0753803.1	GH38(293-500)
KAI0752159.1	GH43_1(10-325)
KAI0807147.1	GH43_24(44-279)
KAI0800276.1	GH43_24(52-294)
KAI0757992.1	GH43_26(27-319)
KAI0757993.1	GH43_26(27-319)
KAI0762705.1	GH43_33(69-464)
KAI0755485.1	GH43_6(29-318)
KAI0767652.1	GH43_6(34-325)
KAI0806898.1	GH43_6(36-332)
KAI0794550.1	GH45_3(41-119)
KAI0801357.1	GH47(100-579)
KAI0794361.1	GH47(46-495)
KAI0760221.1	GH47(46-496)
KAI0773849.1	GH47(55-488)
KAI0793770.1	GH47(83-590)
KAI0793718.1	GH47(85-542)
KAI0787700.1	GH5_11(26-354)
KAI0793751.1	GH5_11(29-356)
KAI0806708.1	GH5_12(29-566)
KAI0767701.1	GH5_12(57-572)
KAI0794402.1	GH5_15(49-216)
KAI0794399.1	GH5_15(53-221)
KAI0808028.1	GH5_22(140-325)
KAI0808029.1	GH5_22(51-341)
KAI0794527.1	GH5_31(43-330)
KAI0788208.1	GH5_5(83-362)
KAI0801045.1	GH5_5(84-354)
KAI0765337.1	GH5_5(93-387)
KAI0760713.1	GH5_50(10-307)
KAI0807396.1	GH5_50(162-443)
KAI0780259.1	GH5_7(122-401)
KAI0780220.1	GH5_7(129-408)
KAI0800896.1	GH5_7(68-373)
KAI0787645.1	GH5_9(118-426)
KAI0800399.1	GH5_9(141-461)
KAI0780174.1	GH5_9(229-549)
KAI0773652.1	GH5_9(290-583)
KAI0807639.1	GH5_9(299-608)
KAI0800627.1	GH5_9(84-390)
KAI0800625.1	GH5_9(88-394)
KAI0760347.1	GH51_1(22-532)
KAI0764898.1	GH51_2(213-647)
KAI0765017.1	GH53(22-144)+GH53(163-359)
KAI0755599.1	GH55_2(24-760)
KAI0779324.1	GH55_2(37-763)
KAI0807694.1	GH6(116-410)
KAI0807266.1	GH63(584-798)
KAI0793915.1	GH7(20-456)
KAI0800563.1	GH7(20-456)
KAI0800646.1	GH7(20-456)
KAI0801101.1	GH7(20-456)
KAI0764730.1	GH71(1-390)
KAI0800253.1	GH71(15-422)
KAI0774388.1	GH71(29-423)
KAI0770321.1	GH71(35-455)
KAI0762691.1	GH72(26-342)
KAI0801329.1	GH74(76-189)+GH74(576-669)
KAI0780123.1	GH76(51-375)
KAI0755827.1	GH76(52-373)
KAI0773562.1	GH76(65-373)
KAI0762539.1	GH78(212-594)
KAI0762626.1	GH78(241-623)
KAI0752003.1	GH78(70-627)
KAI0755802.1	GH79(103-504)
KAI0774365.1	GH79(106-496)
KAI0758871.1	GH79(108-501)
KAI0758870.1	GH79(159-557)
KAI0780147.1	GH79(37-416)
KAI0801432.1	GH79(40-361)
KAI0787956.1	GH79(44-447)
KAI0773535.1	GH79(45-447)
KAI0774074.1	GH79(52-452)
KAI0773534.1	GH79(59-458)
KAI0758875.1	GH79(91-484)
KAI0758866.1	GH79(94-486)
KAI0773580.1	GH85(73-408)
KAI0806900.1	GH88(55-378)
KAI0764860.1	GH89(66-727)
KAI0774031.1	GH9(51-521)
KAI0788007.1	GH92(245-743)
KAI0767769.1	GH92(261-780)
KAI0773496.1	GH92(269-752)
KAI0762350.1	GH92(269-753)
KAI0767788.1	GH92(274-793)
KAI0767764.1	GH92(284-801)
KAI0779420.1	GH92(285-804)
KAI0807640.1	GH93(64-181)+GH93(204-351)
KAI0764822.1	GH95(34-813)
KAI0793647.1	GT1(22-488)
KAI0760274.1	GT1(227-433)
KAI0779720.1	GT1(275-483)
KAI0760281.1	GT1(285-510)
KAI0762693.1	GT1(893-1296)
KAI0755493.1	GT15(101-371)
KAI0807475.1	GT15(71-341)
KAI0787558.1	GT17(65-354)
KAI0758128.1	GT2(1226-1733)
KAI0767293.1	GT2(1234-1741)
KAI0800657.1	GT2(192-351)
KAI0774080.1	GT2(201-372)+GT2(349-583)
KAI0747494.1	GT2(272-434)+GT2(413-618)
KAI0780172.1	GT2(435-943)
KAI0779371.1	GT2(441-604)+GT2(582-805)
KAI0808303.1	GT2(484-700)
KAI0808314.1	GT2(491-703)
KAI0779293.1	GT2(52-284)
KAI0764839.1	GT2(562-768)
KAI0764841.1	GT2(600-812)
KAI0801375.1	GT2(668-1191)
KAI0764970.1	GT2(7-174)
KAI0794752.1	GT2(76-259)
KAI0760606.1	GT20(110-589)
KAI0752115.1	GT20(155-624)
KAI0787846.1	GT20(23-499)
KAI0801060.1	GT21(59-321)
KAI0767649.1	GT22(14-439)
KAI0800833.1	GT22(59-547)
KAI0807719.1	GT22(7-407)
KAI0787329.1	GT22(8-377)
KAI0758028.1	GT22(8-398)
KAI0787333.1	GT22(9-359)
KAI0760780.1	GT24(1271-1518)
KAI0762507.1	GT25(171-300)
KAI0808110.1	GT3(15-654)
KAI0774213.1	GT32(77-156)
KAI0762365.1	GT33(44-532)
KAI0752017.1	GT35(200-915)
KAI0807871.1	GT39(142-380)
KAI0794053.1	GT39(60-301)
KAI0773629.1	GT39(72-311)
KAI0765270.1	GT4(199-335)
KAI0806761.1	GT4(224-412)
KAI0770680.1	GT4(306-466)
KAI0806975.1	GT4(559-726)
KAI0807331.1	GT48(624-1396)
KAI0767675.1	GT48(767-1539)
KAI0762605.1	GT49(261-503)
KAI0773716.1	GT50(181-447)
KAI0807578.1	GT50(185-454)
KAI0770243.1	GT57(20-487)
KAI0774376.1	GT57(71-569)
KAI0807427.1	GT58(32-389)
KAI0762720.1	GT59(28-420)
KAI0794234.1	GT66(25-710)
KAI0808096.1	GT69(162-389)
KAI0787276.1	GT69(256-517)
KAI0767333.1	GT69(51-289)
KAI0808158.1	GT76(71-501)
KAI0801097.1	GT8(13-153)
KAI0773707.1	GT8(220-460)
KAI0762835.1	GT8(5-263)
KAI0807845.1	GT8(84-301)
KAI0767111.1	GT8(84-305)
KAI0800300.1	GT8(87-303)
KAI0767300.1	GT90(308-616)
KAI0806800.1	PL14_3(59-263)
KAI0758923.1	PL14_4(141-347)
KAI0806735.1	PL14_4(151-365)
KAI0800425.1	PL14_4(68-292)
KAI0806724.1	PL14_4(76-290)
KAI0773688.1	PL14_4(81-295)
KAI0806736.1	PL14_4(84-298)
KAI0787986.1	PL14_4(89-276)
KAI0758945.1	PL14_4(89-283)
KAI0758908.1	PL14_4(89-299)
KAI0773671.1	PL14_4(89-303)
KAI0787995.1	PL14_4(89-303)
KAI0779736.1	PL14_5(96-305)
KAI0801067.1	PL35(494-678)
KAI0801056.1	PL35(523-708)
KAI0762870.1	PL38(305-555)
KAI0767371.1	PL38(70-357)
KAI0801488.1	PL4_1(21-522)
KAI0801290.1	PL4_3(24-625)
KAI0769908.1	PL4_5(28-562)
KAI0755825.1	PL42(40-370)
KAI0801295.1	PL8_4(391-633)
KAI0801294.1	PL8_4(453-706)
KAI0800172.1	PL8_4(567-820)

## Sheet: Trametes versicolor FP-101664
XP_008032737.1	AA1_1(35-335)
XP_008038233.1	AA1_1(36-332)
XP_008038288.1	AA1_1(36-335)
XP_008032614.1	AA1_1(36-336)
XP_008035965.1	AA1_1(37-337)
XP_008035966.1	AA1_1(38-340)
XP_008036898.1	AA1_1(40-340)
XP_008041332.1	AA1_2(40-399)
XP_008039347.1	AA14(19-280)
XP_008039807.1	AA14(19-281)
XP_008039133.1	AA14(22-284)
XP_008039803.1	AA14(23-285)
XP_008033571.1	AA2(113-361)
XP_008043621.1	AA2(40-301)
XP_008043758.1	AA2(42-300)
XP_008042468.1	AA2(42-301)
XP_008038162.1	AA2(42-304)
XP_008033517.1	AA2(43-301)
XP_008042070.1	AA2(44-303)
XP_008043778.1	AA2(44-304)
XP_008042454.1	AA2(44-304)
XP_008042466.1	AA2(44-304)
XP_008042071.1	AA2(44-304)
XP_008042056.1	AA2(45-304)
XP_008033855.1	AA2(45-305)
XP_008034499.1	AA2(45-305)
XP_008033809.1	AA2(45-307)
XP_008033881.1	AA2(45-307)
XP_008034498.1	AA2(45-307)
XP_008043447.1	AA2(45-307)
XP_008043623.1	AA2(45-307)
XP_008043625.1	AA2(45-307)
XP_008043740.1	AA2(45-307)
XP_008044196.1	AA2(45-307)
XP_008035082.1	AA2(46-304)
XP_008033880.1	AA2(46-307)
XP_008043626.1	AA2(51-313)
XP_008036245.1	AA3_2(27-624)
XP_008045472.1	AA3_2(33-596)
XP_008038061.1	AA3_2(35-607)
XP_008043435.1	AA3_2(42-609)
XP_008043927.1	AA3_2(42-617)
XP_008033399.1	AA3_2(45-618)
XP_008035227.1	AA3_2(47-635)
XP_008036477.1	AA4(113-333)
XP_008033095.1	AA4(69-267)
XP_008031750.1	AA4(69-268)
XP_008044631.1	AA5(489-1005)
XP_008036254.1	AA5_1(212-762)
XP_008035228.1	AA5_1(21-549)
XP_008042100.1	AA5_1(21-549)
XP_008041608.1	AA5_1(22-620)
XP_008035241.1	AA5_1(23-552)
XP_008035982.1	AA5_1(24-552)
XP_008035245.1	AA5_1(25-555)
XP_008034261.1	AA5_1(39-591)
XP_008039287.1	AA7(129-332)
XP_008039564.1	AA7(131-315)
XP_008043644.1	AA7(78-270)
XP_008041466.1	AA8(25-197)+AA3_1(219-764)
XP_008036252.1	AA8(25-203)
XP_008044632.1	AA9(10-228)
XP_008033670.1	AA9(13-217)
XP_008035436.1	AA9(5-212)
XP_008041957.1	AA9(6-221)
XP_008035134.1	AA9(7-228)
XP_008037949.1	AA9(7-228)
XP_008041868.1	AA9(8-217)
XP_008032494.1	AA9(8-220)
XP_008035404.1	AA9(8-224)
XP_008033759.1	AA9(8-225)
XP_008034190.1	AA9(8-227)
XP_008037950.1	AA9(8-228)
XP_008043986.1	AA9(9-225)
XP_008037302.1	AA9(9-227)
XP_008044301.1	AA9(9-227)
XP_008035457.1	AA9(9-228)
XP_008033647.1	AA9(9-237)
XP_008033523.1	CE15(110-439)
XP_008035004.1	CE15(43-367)
XP_008036637.1	CE16(28-299)
XP_008038942.1	CE16(33-302)
XP_008037936.1	CE16(46-319)
XP_008042667.1	CE16(88-344)
XP_008040187.1	CE2(157-362)
XP_008035710.1	CE4(148-264)
XP_008032968.1	CE4(208-324)
XP_008038770.1	CE4(222-334)
XP_008032851.1	CE8(32-294)
XP_008044893.1	CE8(50-374)
XP_008033628.1	GH10(39-346)
XP_008043083.1	GH10(39-347)
XP_008041839.1	GH10(52-357)
XP_008039160.1	GH10(83-392)
XP_008035971.1	GH10(87-380)
XP_008039226.1	GH10(87-398)
XP_008035320.1	GH105(129-371)
XP_008044441.1	GH105(143-341)
XP_008040509.1	GH115(36-679)
XP_008040203.1	GH115(42-687)
XP_008041086.1	GH12(102-256)
XP_008044881.1	GH12(90-238)
XP_008044980.1	GH12(91-240)
XP_008044883.1	GH12(91-241)
XP_008044981.1	GH12(91-242)
XP_008035590.1	GH125(76-484)
XP_008034819.1	GH128(147-366)
XP_008035667.1	GH128(58-276)
XP_008044269.1	GH128(64-280)
XP_008040112.1	GH13_1(55-358)
XP_008036125.1	GH13_1(58-362)
XP_008045250.1	GH13_22(98-499)+GH13_22(1147-1612)
XP_008040970.1	GH13_32(71-338)+CBM20(504-591)
XP_008032477.1	GH131(19-253)
XP_008038247.1	GH15(44-449)+CBM20(487-572)
XP_008032332.1	GH15(44-449)+CBM20(489-575)
XP_008037229.1	GH15(49-449)+CBM20(486-572)
XP_008042592.1	GH152(25-253)
XP_008042829.1	GH152(25-253)
XP_008043489.1	GH152(25-255)
XP_008042647.1	GH152(25-255)
XP_008039567.1	GH152(26-255)
XP_008039566.1	GH152(26-257)
XP_008043615.1	GH152(32-260)
XP_008033236.1	GH16_1(131-374)
XP_008031893.1	GH16_1(173-410)
XP_008040521.1	GH16_1(59-283)
XP_008040476.1	GH16_1(61-282)
XP_008044580.1	GH16_1(61-293)
XP_008032013.1	GH16_1(61-297)
XP_008033653.1	GH16_1(62-282)
XP_008044895.1	GH16_1(62-292)
XP_008034575.1	GH16_1(62-305)
XP_008040494.1	GH16_1(63-287)
XP_008038191.1	GH16_1(83-312)
XP_008042291.1	GH16_19(107-275)
XP_008038129.1	GH16_19(99-256)
XP_008038921.1	GH18(102-332)
XP_008038395.1	GH18(110-304)
XP_008034726.1	GH18(152-566)
XP_008039197.1	GH18(28-276)
XP_008039250.1	GH18(30-289)
XP_008032957.1	GH18(35-319)
XP_008045525.1	GH18(46-418)
XP_008038270.1	GH18(50-291)
XP_008033554.1	GH18(57-416)
XP_008043254.1	GH18(61-269)
XP_008041465.1	GH18(61-409)
XP_008040536.1	GH18(62-265)
XP_008040222.1	GH18(62-273)
XP_008038922.1	GH18(63-276)
XP_008041125.1	GH18(64-428)
XP_008040018.1	GH18(67-278)
XP_008034580.1	GH18(95-303)
XP_008032758.1	GH2(18-785)
XP_008033530.1	GH2(18-799)
XP_008032441.1	GH2(18-860)
XP_008044932.1	GH20(169-507)
XP_008042508.1	GH20(172-509)
XP_008042057.1	GH25(31-215)
XP_008033141.1	GH27(124-392)
XP_008042491.1	GH27(131-385)
XP_008034640.1	GH27(164-417)
XP_008043465.1	GH28(37-353)
XP_008041518.1	GH28(39-353)
XP_008043960.1	GH28(43-407)
XP_008042312.1	GH28(44-397)
XP_008042996.1	GH28(53-394)
XP_008044636.1	GH28(55-415)
XP_008034141.1	GH28(61-368)
XP_008034244.1	GH28(61-368)
XP_008040401.1	GH28(62-368)
XP_008035226.1	GH3(137-361)
XP_008033127.1	GH3(147-346)
XP_008040847.1	GH3(207-408)
XP_008040339.1	GH3(208-408)
XP_008040846.1	GH3(213-414)
XP_008040771.1	GH3(223-424)
XP_008032615.1	GH3(74-324)
XP_008042943.1	GH3(74-324)
XP_008032400.1	GH3(77-276)
XP_008037632.1	GH30_3(57-491)
XP_008037633.1	GH30_3(58-439)
XP_008043726.1	GH30_4(26-451)
XP_008036499.1	GH31(254-769)
XP_008032571.1	GH31(300-843)
XP_008042972.1	GH31(354-809)
XP_008038414.1	GH32(46-333)
XP_008038953.1	GH32(46-341)
XP_008034329.1	GH32(47-342)
XP_008044842.1	GH35(48-371)
XP_008037305.1	GH35(66-380)
XP_008044941.1	GH37(84-541)
XP_008036803.1	GH43_24(44-279)
XP_008037380.1	GH43_6(42-335)
XP_008043999.1	GH45(26-228)
XP_008042384.1	GH47(49-502)
XP_008035037.1	GH47(55-475)
XP_008038723.1	GH47(74-576)
XP_008038499.1	GH5_15(75-253)
XP_008033226.1	GH5_31(42-328)
XP_008039932.1	GH5_5(83-363)
XP_008041272.1	GH5_5(95-389)
XP_008034613.1	GH5_7(127-406)
XP_008032880.1	GH5_7(68-379)
XP_008039724.1	GH5_9(138-447)
XP_008031803.1	GH5_9(88-394)
XP_008041371.1	GH51(181-645)
XP_008035546.1	GH53(21-338)
XP_008033684.1	GH55(38-767)
XP_008036628.1	GH6(120-415)
XP_008032721.1	GH7(20-456)
XP_008038849.1	GH7(20-456)
XP_008039631.1	GH7(20-456)
XP_008039870.1	GH71(29-420)
XP_008039374.1	GH71(29-422)
XP_008037410.1	GH71(36-452)
XP_008037164.1	GH71(39-476)
XP_008032395.1	GH74(79-190)
XP_008040692.1	GH78(69-627)
XP_008040468.1	GH79(101-503)
XP_008044281.1	GH79(102-508)
XP_008033170.1	GH79(105-494)
XP_008040066.1	GH79(113-506)
XP_008040067.1	GH79(113-506)
XP_008033563.1	GH79(36-413)
XP_008035963.1	GH79(45-500)
XP_008034795.1	GH79(49-371)
XP_008040470.1	GH79(86-480)
XP_008036488.1	GH88(69-391)
XP_008036231.1	GH89(62-719)
XP_008035432.1	GH9(49-522)
XP_008045205.1	GH92(283-799)
XP_008033878.1	GH92(286-805)
XP_008045033.1	GH92(289-806)
XP_008039157.1	GT17(65-350)
XP_008040650.1	GT20(175-635)
XP_008033286.1	GT25(81-335)
XP_008035757.1	GT32(76-156)
XP_008044362.1	GT69(162-389)
XP_008036368.1	PL14(216-388)
XP_008036376.1	PL14_4(79-297)
XP_008033651.1	PL14_5(96-306)
XP_008033048.1	PL30(366-615)+PL8(514-764)
XP_008032000.1	PL38(268-517)
XP_008043684.1	PL38(74-368)
XP_008032184.1	PL4_3(20-626)
XP_008044313.1	PL42(38-366)

## Sheet: Dichomitus squalens LYAD-421
XP_007369227.1	AA1_1(35-335)
XP_007369180.1	AA1_1(36-269)
XP_007360625.1	AA1_1(36-336)
XP_007360655.1	AA1_1(36-336)
XP_007365554.1	AA1_1(36-337)
XP_007369195.1	AA1_1(36-339)
XP_007367294.1	AA1_1(38-338)
XP_007364547.1	AA1_1(38-339)
XP_007363640.1	AA1_2(40-397)
XP_007362492.1	AA14(19-283)
XP_007362779.1	AA14(21-283)
XP_007362113.1	AA2(105-355)
XP_007371128.1	AA2(40-300)
XP_007367312.1	AA2(40-303)
XP_007370781.1	AA2(42-320)
XP_007369519.1	AA2(43-302)
XP_007365527.1	AA2(43-305)
XP_007365503.1	AA2(43-307)
XP_007365531.1	AA2(43-307)
XP_007366799.1	AA2(43-317)
XP_007366783.1	AA2(44-295)
XP_007370520.1	AA2(45-308)
XP_007366256.1	AA2(64-256)
XP_007363915.1	AA3_2(32-590)
XP_007369095.1	AA3_2(32-596)
XP_007363927.1	AA3_2(33-593)
XP_007364565.1	AA3_2(35-600)
XP_007360620.1	AA3_2(35-607)
XP_007367502.1	AA3_2(38-603)
XP_007363169.1	AA3_2(41-606)
XP_007366698.1	AA3_2(41-625)
XP_007363089.1	AA3_2(50-630)
XP_007368700.1	AA3_2(51-627)
XP_007367867.1	AA5(487-1014)
XP_007361380.1	AA5_1(212-762)
XP_007365137.1	AA5_1(22-553)
XP_007370291.1	AA5_1(22-621)
XP_007363346.1	AA5_1(23-552)
XP_007364853.1	AA5_1(24-553)
XP_007364859.1	AA5_1(24-553)
XP_007364875.1	AA5_1(27-554)
XP_007362078.1	AA5_1(35-588)
XP_007368864.1	AA7(60-507)
XP_007364100.1	AA7(63-515)
XP_007370146.1	AA7(64-342)
XP_007367345.1	AA7(65-266)
XP_007363678.1	AA8(25-198)+AA3_1(220-765)
XP_007361635.1	AA8(26-203)
XP_007361928.1	AA9(11-216)
XP_007370023.1	AA9(6-213)
XP_007366773.1	AA9(6-220)
XP_007364498.1	AA9(6-223)
XP_007369872.1	AA9(7-217)
XP_007365367.1	AA9(8-139)
XP_007368725.1	AA9(8-218)
XP_007361685.1	AA9(8-227)
XP_007366309.1	AA9(8-228)
XP_007364897.1	AA9(8-229)
XP_007367218.1	AA9(8-230)
XP_007366310.1	AA9(9-218)
XP_007365373.1	AA9(9-226)
XP_007361798.1	AA9(9-237)
XP_007362638.1	CBM1(25-52)+GH10(82-391)
XP_007368544.1	CBM13(24-150)
XP_007366233.1	CE12(33-241)
XP_007366234.1	CE12(33-241)
XP_007364906.1	CE15(46-371)
XP_007366803.1	CE15(94-421)
XP_007361469.1	CE16(28-299)
XP_007367898.1	CE16(32-303)
XP_007367896.1	CE16(32-304)
XP_007365209.1	CE16(37-307)
XP_007367670.1	CE16(38-298)
XP_007367899.1	CE16(43-257)
XP_007370239.1	CE16(72-202)
XP_007370240.1	CE16(75-338)
XP_007366491.1	CE16(91-349)
XP_007365829.1	CE2(165-363)
XP_007368166.1	CE4(178-291)
XP_007360000.1	CE4(208-324)
XP_007360883.1	CE8(32-283)
XP_007366217.1	CE8(48-374)
XP_007366551.1	GH10(34-345)
XP_007366832.1	GH10(40-346)
XP_007367293.1	GH10(84-376)
XP_007362637.1	GH10(90-399)
XP_007366121.1	GH105(130-378)
XP_007367112.1	GH115(38-684)
XP_007369387.1	GH12(102-253)
XP_007363419.1	GH12(102-255)
XP_007369391.1	GH12(90-240)
XP_007364328.1	GH125(76-483)
XP_007364318.1	GH128(145-362)
XP_007370262.1	GH128(38-264)
XP_007367340.1	GH128(41-239)
XP_007364264.1	GH128(62-280)
XP_007368396.1	GH13_1(54-357)
XP_007364534.1	GH13_1(58-363)
XP_007361195.1	GH13_22(98-499)+GH13_22(1151-1616)
XP_007364090.1	GH15(47-450)+CBM20(481-566)
XP_007360923.1	GH152(25-171)
XP_007362386.1	GH152(25-246)
XP_007370578.1	GH152(26-255)
XP_007360190.1	GH16_1(108-341)
XP_007371138.1	GH16_1(52-276)
XP_007359961.1	GH16_1(59-282)
XP_007369586.1	GH16_1(61-273)
XP_007370886.1	GH16_1(61-292)
XP_007371127.1	GH16_1(61-294)
XP_007368791.1	GH16_1(61-298)
XP_007362130.1	GH16_1(61-307)
XP_007367140.1	GH16_1(62-283)
XP_007367129.1	GH16_1(62-286)
XP_007367595.1	GH16_1(64-288)
XP_007366209.1	GH16_1(65-298)
XP_007370025.1	GH16_1(83-313)
XP_007367476.1	GH16_19(108-276)
XP_007365371.1	GH16_23(68-247)
XP_007368673.1	GH18(29-272)
XP_007363320.1	GH18(47-413)
XP_007363321.1	GH18(48-416)
XP_007361831.1	GH18(49-415)
XP_007368060.1	GH18(54-277)
XP_007362932.1	GH18(59-279)
XP_007369762.1	GH18(59-295)
XP_007363676.1	GH18(64-411)
XP_007362121.1	GH18(80-271)
XP_007362933.1	GH18(82-297)
XP_007366174.1	GH20(169-507)
XP_007369419.1	GH25(31-215)
XP_007369420.1	GH25(31-215)
XP_007367465.1	GH27(124-390)
XP_007360074.1	GH27(124-391)
XP_007366422.1	GH27(154-393)
XP_007362188.1	GH27(154-409)
XP_007369517.1	GH27(155-398)
XP_007365490.1	GH28(40-353)
XP_007360882.1	GH28(49-348)
XP_007366626.1	GH28(53-397)
XP_007371504.1	GH28(53-401)
XP_007361679.1	GH28(60-367)
XP_007365469.1	GH28(63-407)
XP_007365378.1	GH28(86-417)
XP_007360122.1	GH3(133-331)
XP_007367196.1	GH3(136-360)
XP_007360087.1	GH3(158-356)
XP_007367035.1	GH3(241-441)
XP_007360624.1	GH3(74-324)
XP_007363753.1	GH30_3(59-493)
XP_007369267.1	GH31(251-771)
XP_007370246.1	GH31(296-687)
XP_007370079.1	GH31(354-811)
XP_007370920.1	GH35(53-371)
XP_007370923.1	GH35(59-381)
XP_007370918.1	GH35(66-390)
XP_007371232.1	GH37(72-527)
XP_007367948.1	GH43_30(37-306)
XP_007359988.1	GH43_33(41-443)
XP_007364738.1	GH43_6(28-320)
XP_007365166.1	GH43_6(30-205)
XP_007367348.1	GH43_6(35-326)
XP_007369297.1	GH47(46-494)
XP_007366973.1	GH5_31(46-331)
XP_007368133.1	GH5_5(85-366)
XP_007363563.1	GH5_5(92-386)
XP_007361900.1	GH5_7(126-405)
XP_007360475.1	GH5_7(67-378)
XP_007362728.1	GH5_9(128-436)
XP_007360667.1	GH5_9(88-394)
XP_007365085.1	GH53(21-338)
XP_007361288.1	GH55(35-778)
XP_007362196.1	GH55(39-768)
XP_007361393.1	GH6(114-410)
XP_007360330.1	GH7(20-455)
XP_007360649.1	GH7(20-456)
XP_007363957.1	GH71(36-455)
XP_007359999.1	GH72(25-342)
XP_007360164.1	GH74(80-190)
XP_007365360.1	GH76(64-372)
XP_007365787.1	GH78(67-614)
XP_007368522.1	GH78(69-631)
XP_007367149.1	GH79(100-317)
XP_007369501.1	GH79(36-418)
XP_007370679.1	GH79(43-441)
XP_007367243.1	GH79(44-459)
XP_007367223.1	GH79(47-447)
XP_007364151.1	GH79(50-457)
XP_007367166.1	GH79(91-480)
XP_007367175.1	GH79(97-495)
XP_007367167.1	GH79(98-511)
XP_007363490.1	GH89(63-745)
XP_007367195.1	GH92(269-750)
XP_007362098.1	GH92(288-807)
XP_007368944.1	GH92(291-808)
XP_007361289.1	GH93(79-342)
XP_007368294.1	GH95(33-814)
XP_007362652.1	GT17(65-358)
XP_007367995.1	GT20(157-613)
XP_007366011.1	GT32(77-156)
XP_007368796.1	GT49(253-499)
XP_007369562.1	GT69(161-388)
XP_007370957.1	PL14_4(153-370)
XP_007370959.1	PL14_4(84-298)
XP_007370958.1	PL14_4(89-304)
XP_007361694.1	PL14_5(95-305)
XP_007365491.1	PL38(68-355)
XP_007360187.1	PL4_3(21-626)
XP_007360184.1	PL8(393-636)
XP_007360185.1	PL8(473-719)

## Sheet: Cerioporus squamosus CCBS676
KAI0692982.1	AA1_1(36-335)
KAI0699344.1	AA1_1(36-336)
KAI0689487.1	AA1_1(37-338)
KAI0689482.1	AA1_1(38-339)
KAI0682475.1	AA1_1(39-340)
KAI0720117.1	AA1_1(39-340)
KAI0690882.1	AA1_1(39-342)
KAI0691787.1	AA1_1(39-342)
KAI0707510.1	AA1_2(39-397)
KAI0694646.1	AA14(19-291)
KAI0714260.1	AA14(21-283)
KAI0694636.1	AA14(21-288)
KAI0711886.1	AA14(21-288)
KAI0694648.1	AA14(22-288)
KAI0717892.1	AA2(42-301)
KAI0705026.1	AA2(43-290)
KAI0712917.1	AA2(43-316)
KAI0720710.1	AA2(64-252)
KAI0724009.1	AA3_2(22-609)
KAI0690659.1	AA3_2(28-637)
KAI0720537.1	AA3_2(30-587)
KAI0684717.1	AA3_2(31-581)
KAI0720530.1	AA3_2(34-593)
KAI0717830.1	AA3_2(37-605)
KAI0716165.1	AA3_2(39-567)
KAI0716163.1	AA3_2(43-497)
KAI0718049.1	AA3_2(43-608)
KAI0701524.1	AA3_2(50-627)
KAI0701555.1	AA4(107-351)
KAI0724439.1	AA4(36-224)
KAI0705751.1	AA5(43-588)
KAI0707483.1	AA5(488-1017)
KAI0723941.1	AA5_1(212-762)
KAI0718436.1	AA5_1(22-621)
KAI0705748.1	AA5_1(23-552)
KAI0705752.1	AA5_1(24-554)
KAI0705744.1	AA5_1(27-555)
KAI0711903.1	AA7(131-310)
KAI0711905.1	AA7(131-573)
KAI0701556.1	AA7(138-334)
KAI0691286.1	AA7(142-341)
KAI0712970.1	AA7(155-336)
KAI0707570.1	AA7(158-356)
KAI0707571.1	AA7(158-357)
KAI0706913.1	AA7(58-289)
KAI0715860.1	AA7(61-290)
KAI0704209.1	AA7(70-275)
KAI0708101.1	AA8(25-198)+AA3_1(217-753)
KAI0723976.1	AA8(45-223)
KAI0706801.1	AA9(10-216)
KAI0718971.1	AA9(10-237)
KAI0720775.1	AA9(13-210)
KAI0697840.1	AA9(5-212)
KAI0717819.1	AA9(6-120)
KAI0711076.1	AA9(7-213)
KAI0689476.1	AA9(7-238)
KAI0705013.1	AA9(8-216)
KAI0716126.1	AA9(8-226)
KAI0705014.1	AA9(8-227)
KAI0682468.1	AA9(8-228)
KAI0689477.1	AA9(8-228)
KAI0714036.1	AA9(8-228)
KAI0714035.1	AA9(9-227)
KAI0692679.1	AA9(9-231)
KAI0702413.1	AA9(9-231)
KAI0700963.1	CBM1(26-53)+CE16(89-345)
KAI0699873.1	CBM1(27-54)
KAI0696560.1	CBM21(465-568)
KAI0718233.1	CE12(31-241)
KAI0688731.1	CE15(107-436)
KAI0694393.1	CE15(45-380)
KAI0701409.1	CE16(28-289)
KAI0694984.1	CE16(30-329)
KAI0701410.1	CE16(33-303)
KAI0723850.1	CE16(36-293)
KAI0703659.1	CE16(36-294)
KAI0714055.1	CE16(39-310)
KAI0681698.1	CE16(43-314)
KAI0708776.1	CE16(43-314)
KAI0702790.1	CE2(161-359)
KAI0719530.1	CE4(149-258)
KAI0724252.1	CE4(206-322)
KAI0704513.1	CE4(219-336)
KAI0721385.1	CE8(32-171)+CE8(162-265)
KAI0721384.1	CE8(32-256)
KAI0721386.1	CE8(32-259)
KAI0718206.1	CE8(46-372)
KAI0701000.1	GH10(38-344)
KAI0697716.1	GH10(39-346)
KAI0697715.1	GH10(43-346)
KAI0688365.1	GH10(83-376)
KAI0696303.1	GH10(88-397)
KAI0720190.1	GH105(122-369)
KAI0704422.1	GH105(140-327)
KAI0708917.1	GH105(53-408)
KAI0693088.1	GH115(37-657)
KAI0717369.1	GH12(103-247)
KAI0691154.1	GH12(90-240)
KAI0691156.1	GH12(97-248)
KAI0721887.1	GH125(76-484)
KAI0721880.1	GH128(145-361)
KAI0719820.1	GH128(38-253)
KAI0719823.1	GH128(42-256)
KAI0721819.1	GH128(68-263)
KAI0713053.1	GH13_1(54-357)
KAI0710374.1	GH13_1(58-353)
KAI0721014.1	GH13_22(98-499)+GH13_22(1150-1615)
KAI0708107.1	GH13_32(70-337)+CBM20(499-581)
KAI0724418.1	GH131(18-251)
KAI0690472.1	GH15(46-449)
KAI0711913.1	GH152(25-254)
KAI0719827.1	GH152(25-254)
KAI0711912.1	GH152(27-256)
KAI0711908.1	GH152(29-259)
KAI0724535.1	GH16_1(107-340)
KAI0719122.1	GH16_1(201-443)
KAI0718199.1	GH16_1(39-272)
KAI0716192.1	GH16_1(61-293)
KAI0702406.1	GH16_1(61-293)
KAI0689151.1	GH16_1(61-295)
KAI0694493.1	GH16_1(61-297)
KAI0698212.1	GH16_1(61-298)
KAI0719142.1	GH16_1(61-298)
KAI0705052.1	GH16_1(61-314)
KAI0695965.1	GH16_1(62-272)
KAI0702829.1	GH16_1(62-283)
KAI0698201.1	GH16_1(62-293)
KAI0711131.1	GH16_1(68-293)
KAI0690080.1	GH16_19(107-277)
KAI0712976.1	GH16_23(104-190)
KAI0714299.1	GH16_23(59-240)
KAI0717293.1	GH16_23(65-243)
KAI0691530.1	GH16_23(67-241)
KAI0715836.1	GH18(29-301)
KAI0715837.1	GH18(29-335)
KAI0702369.1	GH18(29-363)
KAI0708906.1	GH18(40-394)
KAI0708099.1	GH18(61-410)
KAI0707540.1	GH18(65-414)
KAI0696033.1	GH2(22-839)
KAI0718168.1	GH20(169-507)
KAI0720006.1	GH20(185-510)
KAI0720790.1	GH25(32-216)
KAI0720788.1	GH25(43-219)
KAI0724355.1	GH27(126-394)
KAI0718341.1	GH28(37-353)
KAI0718613.1	GH28(41-354)
KAI0697509.1	GH28(47-404)
KAI0706282.1	GH28(48-353)
KAI0712787.1	GH28(54-396)
KAI0705023.1	GH28(60-367)
KAI0688057.1	GH28(60-373)
KAI0688055.1	GH28(76-389)
KAI0724419.1	GH3(134-332)
KAI0724376.1	GH3(142-348)
KAI0700381.1	GH3(219-419)
KAI0700366.1	GH30_3(59-434)
KAI0695583.1	GH31(252-771)
KAI0696029.1	GH31(303-847)
KAI0717496.1	GH31(346-755)
KAI0693625.1	GH35(55-383)
KAI0705741.1	GH43_26(43-335)
KAI0724230.1	GH43_33(42-436)
KAI0685663.1	GH43_6(149-267)
KAI0685594.1	GH43_6(30-321)
KAI0704442.1	GH45(27-226)
KAI0709694.1	GH47(78-585)
KAI0714173.1	GH5_15(71-241)
KAI0714174.1	GH5_15(74-237)
KAI0684965.1	GH5_31(41-148)+GH5_31(147-274)
KAI0682696.1	GH5_31(41-186)+GH5_31(189-302)
KAI0687841.1	GH5_5(80-356)
KAI0685501.1	GH5_5(94-231)
KAI0702032.1	GH5_5(94-388)
KAI0724054.1	GH5_50(137-418)
KAI0694010.1	GH5_7(132-411)
KAI0721256.1	GH5_7(69-380)
KAI0719308.1	GH5_9(122-430)
KAI0720060.1	GH5_9(88-394)
KAI0717439.1	GH53(20-336)
KAI0720349.1	GH53(22-339)
KAI0692746.1	GH55(35-704)
KAI0724043.1	GH55(37-773)
KAI0723927.1	GH6(119-415)
KAI0721521.1	GH63(601-815)
KAI0715972.1	GH7(20-444)
KAI0720080.1	GH7(20-451)
KAI0719952.1	GH7(20-456)
KAI0720253.1	GH71(29-405)
KAI0720480.1	GH71(35-453)
KAI0724491.1	GH74(79-190)
KAI0717506.1	GH76(52-386)
KAI0702396.1	GH76(53-364)
KAI0706032.1	GH78(69-607)
KAI0720204.1	GH79(106-503)
KAI0717201.1	GH79(36-422)
KAI0689488.1	GH79(41-221)
KAI0689484.1	GH79(41-446)
KAI0688372.1	GH79(41-512)
KAI0722231.1	GH79(45-364)
KAI0689485.1	GH79(45-446)
KAI0702821.1	GH79(92-482)
KAI0702823.1	GH79(92-482)
KAI0702807.1	GH79(99-527)
KAI0694157.1	GH88(69-410)
KAI0722260.1	GH9(51-524)
KAI0701526.1	GH92(269-750)
KAI0692026.1	GH92(286-804)
KAI0703899.1	GH92(290-807)
KAI0724042.1	GH93(65-313)
KAI0718399.1	GH95(30-812)
KAI0718400.1	GH95(34-816)
KAI0696381.1	GT20(159-629)
KAI0719618.1	GT32(77-156)
KAI0696970.1	GT69(162-389)
KAI0699498.1	GT76(75-441)
KAI0695113.1	PL14_4(155-372)
KAI0688426.1	PL14_4(83-297)
KAI0695111.1	PL14_4(83-297)
KAI0688425.1	PL14_4(86-300)
KAI0695110.1	PL14_4(86-303)
KAI0695112.1	PL14_4(92-318)
KAI0688427.1	PL14_4(93-319)
KAI0717184.1	PL14_5(96-297)
KAI0724433.1	PL38(278-527)
KAI0718614.1	PL38(75-363)
KAI0690729.1	PL4_1(21-522)
KAI0706241.1	PL4_1(21-526)
KAI0724528.1	PL4_3(22-625)
KAI0702398.1	PL42(40-367)
KAI0724522.1	PL8(484-730)
KAI0701016.1	PL8(491-737)

## Sheet: Ganoderma leucocontextum Dai124
jgi|Ganleu1|330146|CE330145_422	AA1_1(100-380)
jgi|Ganleu1|976397|fgenesh1_pm.148_#_13	AA1_1(34-336)
jgi|Ganleu1|284964|CE284963_11746	AA1_1(36-336)
jgi|Ganleu1|888577|e_gw1.28.2.1	AA1_1(36-336)
jgi|Ganleu1|284176|CE284175_1113	AA1_1(36-337)
jgi|Ganleu1|889566|e_gw1.33.143.1	AA1_1(36-340)
jgi|Ganleu1|585591|CE585590_2044	AA1_1(37-338)
jgi|Ganleu1|457733|CE457732_7659	AA1_1(38-338)
jgi|Ganleu1|890112|e_gw1.35.28.1	AA1_1(38-338)
jgi|Ganleu1|890491|e_gw1.37.263.1	AA1_1(38-339)
jgi|Ganleu1|741140|CE741139_1070	AA1_1(38-341)
jgi|Ganleu1|384592|CE384591_538	AA1_1(39-345)
jgi|Ganleu1|476162|CE476161_319	AA1_1(40-340)
jgi|Ganleu1|475377|CE475376_488	AA1_1(60-360)
jgi|Ganleu1|668234|CE668233_7717	AA1_2(40-398)
jgi|Ganleu1|1139296|MIX33502_477_25	AA14(19-289)
jgi|Ganleu1|1089047|gm1.941_g	AA14(21-283)
jgi|Ganleu1|878023|e_gw1.3.304.1	AA14(22-289)
jgi|Ganleu1|733957|CE733956_5203	AA2(101-350)
jgi|Ganleu1|1099937|gm1.11831_g	AA2(40-300)
jgi|Ganleu1|314637|CE314636_367	AA2(41-295)
jgi|Ganleu1|1118684|MIX12890_321_55	AA2(42-302)
jgi|Ganleu1|1094728|gm1.6622_g	AA2(43-175)+AA2(174-285)
jgi|Ganleu1|1094716|gm1.6610_g	AA2(45-304)
jgi|Ganleu1|643559|CE643558_219	AA2(45-304)
jgi|Ganleu1|971430|fgenesh1_pm.15_#_104	AA2(45-304)
jgi|Ganleu1|433977|CE433976_417	AA2(45-305)
jgi|Ganleu1|112540|CE112539_2730	AA3_2(27-622)
jgi|Ganleu1|974308|fgenesh1_pm.51_#_48	AA3_2(32-605)
jgi|Ganleu1|1164844|MIX59050_359_30	AA3_2(36-601)
jgi|Ganleu1|702295|CE702294_3735	AA3_2(36-612)
jgi|Ganleu1|1166330|MIX60536_2988_52	AA3_2(39-618)
jgi|Ganleu1|969747|fgenesh1_pm.5_#_106	AA3_2(50-629)
jgi|Ganleu1|1147112|MIX41318_370_21	AA3_2(69-644)
jgi|Ganleu1|1101205|gm1.13099_g	AA5(463-1001)
jgi|Ganleu1|940519|estExt_Genewise1Plus.C_130292	AA5_1(215-760)
jgi|Ganleu1|875949|e_gw1.1.761.1	AA5_1(21-621)
jgi|Ganleu1|450278|CE450277_2593	AA5_1(24-553)
jgi|Ganleu1|889880|e_gw1.34.10.1	AA5_1(24-553)
jgi|Ganleu1|1094882|gm1.6776_g	AA5_1(24-572)
jgi|Ganleu1|450560|CE450559_404	AA5_1(26-553)
jgi|Ganleu1|451994|CE451993_1496	AA5_1(27-554)
jgi|Ganleu1|970511|fgenesh1_pm.9_#_95	AA5_1(40-583)
jgi|Ganleu1|1105532|gm1.17426_g	AA7(148-326)
jgi|Ganleu1|950403|estExt_Genewise1Plus.C_710003	AA7(149-327)
jgi|Ganleu1|896999|e_gw1.94.17.1	AA7(58-509)
jgi|Ganleu1|1112390|MIX6596_1146_77	AA7(69-520)
jgi|Ganleu1|1088424|gm1.318_g	AA8(25-198)+AA3_1(217-763)
jgi|Ganleu1|1062754|fgenesh1_pg.50_#_5	AA9(5-233)
jgi|Ganleu1|1136337|MIX30543_2_27	AA9(6-213)
jgi|Ganleu1|1091853|gm1.3747_g	AA9(6-220)
jgi|Ganleu1|974715|fgenesh1_pm.62_#_37	AA9(7-217)
jgi|Ganleu1|1145366|MIX39572_68_34	AA9(7-230)
jgi|Ganleu1|1166445|MIX60651_91_86	AA9(8-227)
jgi|Ganleu1|1072131|estExt_fgenesh1_pm.C_110015	AA9(8-229)
jgi|Ganleu1|233135|CE233134_1251	AA9(9-227)
jgi|Ganleu1|1096442|gm1.8336_g	CE12(33-234)
jgi|Ganleu1|973192|fgenesh1_pm.32_#_69	CE15(103-412)
jgi|Ganleu1|1110356|MIX4562_483_72	CE15(44-359)
jgi|Ganleu1|974873|fgenesh1_pm.66_#_43	CE16(28-274)
jgi|Ganleu1|1185918|estExt_Genemark1.C_1420022	CE16(33-304)
jgi|Ganleu1|153863|CE153862_1739	CE16(33-304)
jgi|Ganleu1|512801|CE512800_629	CE16(37-185)
jgi|Ganleu1|1095537|gm1.7431_g	CE16(37-290)
jgi|Ganleu1|1095535|gm1.7429_g	CE16(37-292)
jgi|Ganleu1|1095533|gm1.7427_g	CE16(37-297)
jgi|Ganleu1|895899|e_gw1.80.45.1	CE16(38-297)
jgi|Ganleu1|138206|CE138205_1515	CE16(40-301)
jgi|Ganleu1|1134654|MIX28860_46_33	CE16(90-353)
jgi|Ganleu1|54216|CE54215_7617	CE4(148-264)
jgi|Ganleu1|1078699|estExt_fgenesh1_pg.C_20067	CE4(194-310)
jgi|Ganleu1|1094177|gm1.6071_g	CE4(203-332)
jgi|Ganleu1|884703|e_gw1.16.214.1	CE8(32-281)
jgi|Ganleu1|176197|CE176196_197	CE8(35-285)
jgi|Ganleu1|1074353|estExt_fgenesh1_pm.C_320049	GH10(35-341)
jgi|Ganleu1|59279|CE59278_546	GH10(37-346)
jgi|Ganleu1|969538|fgenesh1_pm.4_#_101	GH10(83-392)
jgi|Ganleu1|969540|fgenesh1_pm.4_#_103	GH10(90-396)
jgi|Ganleu1|1161266|MIX55472_8420_83	GH105(126-373)
jgi|Ganleu1|1063462|fgenesh1_pg.63_#_14	GH105(132-375)
jgi|Ganleu1|917580|estExt_Genewise1.C_190275	GH105(150-324)
jgi|Ganleu1|713060|CE713059_2668	GH115(38-675)
jgi|Ganleu1|14563|CE14562_997	GH12(102-254)
jgi|Ganleu1|891858|e_gw1.45.158.1	GH12(90-240)
jgi|Ganleu1|538419|CE538418_5482	GH12(99-250)
jgi|Ganleu1|886757|e_gw1.21.184.1	GH125(76-485)
jgi|Ganleu1|349821|CE349820_1068	GH128(141-355)
jgi|Ganleu1|1129023|MIX23229_43002_39	GH128(168-384)
jgi|Ganleu1|1093370|gm1.5264_g	GH128(38-264)
jgi|Ganleu1|313362|CE313361_3686	GH128(40-237)
jgi|Ganleu1|887051|e_gw1.22.105.1	GH128(40-238)
jgi|Ganleu1|1093371|gm1.5265_g	GH128(40-266)
jgi|Ganleu1|1095176|gm1.7070_g	GH13_1(101-385)
jgi|Ganleu1|1167808|MIX62014_873_41	GH13_1(54-357)
jgi|Ganleu1|912985|estExt_Genewise1.C_8_t10133	GH13_22(98-499)+GH13_22(1150-1615)
jgi|Ganleu1|611304|CE611303_809	GH131(24-306)
jgi|Ganleu1|92948|CE92947_6624	GH15(47-449)+CBM20(481-566)
jgi|Ganleu1|93385|CE93384_21303	GH15(47-450)+CBM20(485-570)
jgi|Ganleu1|899268|e_gw1.129.11.1	GH152(25-171)
jgi|Ganleu1|975103|fgenesh1_pm.74_#_47	GH152(25-172)
jgi|Ganleu1|1092023|gm1.3917_g	GH152(25-255)
jgi|Ganleu1|406813|CE406812_642	GH152(25-255)
jgi|Ganleu1|887019|e_gw1.22.129.1	GH152(26-254)
jgi|Ganleu1|594319|CE594318_305	GH152(26-255)
jgi|Ganleu1|409611|CE409610_1369	GH152(27-256)
jgi|Ganleu1|886988|e_gw1.22.35.1	GH152(29-260)
jgi|Ganleu1|73543|CE73542_28138	GH16_1(187-428)
jgi|Ganleu1|615815|CE615814_12928	GH16_1(61-273)
jgi|Ganleu1|719486|CE719485_2022	GH16_1(61-293)
jgi|Ganleu1|1144330|MIX38536_161_88	GH16_1(61-295)
jgi|Ganleu1|105252|CE105251_1131	GH16_1(61-295)
jgi|Ganleu1|465405|CE465404_332	GH16_1(61-295)
jgi|Ganleu1|896578|e_gw1.88.66.1	GH16_1(61-296)
jgi|Ganleu1|251050|CE251049_5077	GH16_1(61-298)
jgi|Ganleu1|896320|e_gw1.85.86.1	GH16_1(62-283)
jgi|Ganleu1|480933|CE480932_3889	GH16_1(62-286)
jgi|Ganleu1|718873|CE718872_679	GH16_1(62-293)
jgi|Ganleu1|7256|CE7255_3461	GH16_1(63-290)
jgi|Ganleu1|951934|estExt_Genewise1Plus.C_960049	GH16_1(64-297)
jgi|Ganleu1|970572|fgenesh1_pm.9_#_156	GH16_1(64-301)
jgi|Ganleu1|377884|CE377883_9625	GH16_1(83-313)
jgi|Ganleu1|1063485|fgenesh1_pg.63_#_37	GH16_23(68-260)
jgi|Ganleu1|878490|e_gw1.4.168.1	GH17(89-360)
jgi|Ganleu1|1097664|gm1.9558_g	GH18(125-481)
jgi|Ganleu1|501199|CE501198_2564	GH18(29-318)
jgi|Ganleu1|495146|CE495145_620	GH18(30-323)
jgi|Ganleu1|936402|estExt_Genewise1Plus.C_4_t10244	GH18(30-407)
jgi|Ganleu1|1147924|MIX42130_307_43	GH18(34-268)
jgi|Ganleu1|972657|fgenesh1_pm.25_#_48	GH18(39-258)
jgi|Ganleu1|934733|estExt_Genewise1Plus.C_2_t10252	GH18(40-295)+CBM5(456-496)
jgi|Ganleu1|895197|e_gw1.71.59.1	GH18(42-413)
jgi|Ganleu1|323935|CE323934_428	GH18(44-284)
jgi|Ganleu1|887976|e_gw1.26.235.1	GH18(50-289)
jgi|Ganleu1|22287|CE22286_4350	GH18(52-404)
jgi|Ganleu1|1176696|estExt_Genemark1.C_10316	GH18(53-404)
jgi|Ganleu1|714702|CE714701_1068	GH18(58-289)
jgi|Ganleu1|328564|CE328563_392	GH18(59-286)
jgi|Ganleu1|714626|CE714625_132	GH18(61-296)
jgi|Ganleu1|220662|CE220661_229	GH18(64-279)
jgi|Ganleu1|887301|e_gw1.23.47.1	GH18(65-284)
jgi|Ganleu1|887257|e_gw1.23.163.1	GH18(66-284)
jgi|Ganleu1|946469|estExt_Genewise1Plus.C_360161	GH18(69-276)
jgi|Ganleu1|1131819|MIX26025_154_96	GH18(71-299)
jgi|Ganleu1|220454|CE220453_140	GH18(78-297)
jgi|Ganleu1|1059885|fgenesh1_pg.18_#_93	GH18(81-302)
jgi|Ganleu1|1093484|gm1.5378_g	GH18(81-302)
jgi|Ganleu1|608139|CE608138_1524	GH20(168-507)
jgi|Ganleu1|457731|CE457730_2461	GH20(182-517)
jgi|Ganleu1|1100941|gm1.12835_g	GH25(31-215)
jgi|Ganleu1|175555|CE175554_809	GH25(32-214)
jgi|Ganleu1|877303|e_gw1.2.582.1	GH27(124-391)
jgi|Ganleu1|891647|e_gw1.44.91.1	GH27(132-392)
jgi|Ganleu1|341736|CE341735_2140	GH28(39-352)
jgi|Ganleu1|968703|fgenesh1_pm.1_#_273	GH28(40-344)
jgi|Ganleu1|887506|e_gw1.24.52.1	GH28(47-407)
jgi|Ganleu1|894822|e_gw1.67.92.1	GH28(57-396)
jgi|Ganleu1|889195|e_gw1.31.112.1	GH28(62-368)
jgi|Ganleu1|203822|CE203821_2281	GH28(75-434)
jgi|Ganleu1|1099071|gm1.10965_g	GH3(140-354)
jgi|Ganleu1|1178776|estExt_Genemark1.C_100063	GH3(176-275)
jgi|Ganleu1|1080220|estExt_fgenesh1_pg.C_100069	GH3(184-384)
jgi|Ganleu1|1167798|MIX62004_30880_90	GH3(190-389)
jgi|Ganleu1|238070|CE238069_774	GH30_3(60-495)
jgi|Ganleu1|100332|CE100331_18989	GH31(354-810)
jgi|Ganleu1|534998|CE534997_10955	GH35(57-380)
jgi|Ganleu1|922695|estExt_Genewise1.C_450012	GH35(59-381)
jgi|Ganleu1|609427|CE609426_7384	GH37(84-539)
jgi|Ganleu1|665095|CE665094_448	GH43_30(48-315)
jgi|Ganleu1|953462|estExt_Genewise1Plus.C_1290041	GH43_6(29-322)
jgi|Ganleu1|1092471|gm1.4365_g	GH43_6(30-323)
jgi|Ganleu1|310298|CE310297_846	GH43_6(36-327)
jgi|Ganleu1|1169279|MIX63485_6117_34	GH47(46-488)
jgi|Ganleu1|706792|CE706791_24090	GH47(46-495)
jgi|Ganleu1|952162|estExt_Genewise1Plus.C_990070	GH47(46-498)
jgi|Ganleu1|1098205|gm1.10099_g	GH47(55-472)
jgi|Ganleu1|891415|e_gw1.42.72.1	GH5_15(77-244)
jgi|Ganleu1|174527|CE174526_506	GH5_5(86-366)
jgi|Ganleu1|5045|CE5044_1169	GH5_5(92-386)
jgi|Ganleu1|163802|CE163801_2122	GH5_7(130-409)
jgi|Ganleu1|884745|e_gw1.16.207.1	GH5_7(70-383)
jgi|Ganleu1|282221|CE282220_14899	GH5_9(88-394)
jgi|Ganleu1|899825|e_gw1.138.46.1	GH51(210-647)
jgi|Ganleu1|655577|CE655576_3490	GH53(23-340)
jgi|Ganleu1|1099912|gm1.11806_g	GH55(38-772)
jgi|Ganleu1|483989|CE483988_2160	GH55(44-781)
jgi|Ganleu1|915377|estExt_Genewise1.C_130328	GH6(113-409)
jgi|Ganleu1|969681|fgenesh1_pm.5_#_40	GH7(20-435)
jgi|Ganleu1|1180531|estExt_Genemark1.C_200082	GH7(20-456)
jgi|Ganleu1|894131|e_gw1.60.140.1	GH7(20-456)
jgi|Ganleu1|558686|CE558685_2779	GH71(36-453)
jgi|Ganleu1|877290|e_gw1.2.50.1	GH72(25-342)+CBM43(392-481)
jgi|Ganleu1|268822|CE268821_11664	GH74(79-190)
jgi|Ganleu1|322382|CE322381_4220	GH76(54-370)
jgi|Ganleu1|330161|CE330160_2843	GH79(36-487)
jgi|Ganleu1|476137|CE476136_4864	GH79(36-488)
jgi|Ganleu1|899911|e_gw1.140.18.1	GH79(37-410)
jgi|Ganleu1|240903|CE240902_937	GH79(43-440)
jgi|Ganleu1|975650|fgenesh1_pm.100_#_22	GH79(50-449)
jgi|Ganleu1|328870|CE328869_2297	GH79(57-458)
jgi|Ganleu1|896316|e_gw1.85.34.1	GH79(96-494)
jgi|Ganleu1|902061|e_gw1.189.12.1	GH88(68-391)
jgi|Ganleu1|602221|CE602220_3125	GH9(52-517)
jgi|Ganleu1|734322|CE734321_22013	GH92(286-805)
jgi|Ganleu1|975444|fgenesh1_pm.92_#_8	GH92(294-637)
jgi|Ganleu1|1147543|MIX41749_191_53	GH93(71-333)
jgi|Ganleu1|968740|fgenesh1_pm.1_#_310	GH95(33-802)
jgi|Ganleu1|494291|CE494290_2018	GT17(64-357)
jgi|Ganleu1|68025|CE68024_5953	GT32(77-156)
jgi|Ganleu1|974344|fgenesh1_pm.53_#_13	GT69(147-374)
jgi|Ganleu1|421171|CE421170_18075	PL14_4(144-361)
jgi|Ganleu1|1082589|estExt_fgenesh1_pg.C_300032	PL14_4(220-389)
jgi|Ganleu1|888956|e_gw1.30.133.1	PL14_4(83-300)
jgi|Ganleu1|1074218|estExt_fgenesh1_pm.C_300055	PL14_4(86-302)
jgi|Ganleu1|877415|e_gw1.2.1003.1	PL8(404-647)
jgi|Ganleu1|1148630|MIX42836_9032_84	PL8_4(499-732)

[truncated: 13 more sheets: Trametes cingulata BRFM1805, Polyporus arcularius HHB13444, Phaner ochaetecarnosa HHB-10118, Irpex lacteus CCBASFr.238617_93, Polyporus squamosus CCBS676, Phaner ochaetechrysosporium RP-, Ceriporiopsis subvermispora B, Trametes gibbosa CIRM-BRFM1770, Trametes maxima CIRM-BRFM1813, Trametes polyzona CIRM-BRFM1798, Irpex rosettiformis CBS384.51, Phlebia brevispora HHB-7030 SS6, Panus rudis PR-1116]
