# Supplementary material for: Haplotype-Phased Chromosome-Level Genome Assembly of Cryptoporus qinlingensis, a Typical Traditional Chinese Medicine Fungus
Source: J Fungi (Basel). 2025 Feb 19;11(2):163. doi: 10.3390/jof11020163 (PMC11856377; doi:10.3390/jof11020163)
Supplement: Supplementary file 1 [file jof-11-00163-s001.zip › Dataset S3 TF analysis of Cryptoporus qinlingensis.xls]

## Sheet: ALL
TFs	number
bZIP	125
FTD	40
Gti1_Pac2	23
HMG	28
HOX	23
HSF	5
MrcA	0
MYB	34
HLH	17
STE12	2
TFIIB	16
velvet	10
WHTH	3
zf-C2H2	1
ZnF-GATA	0
ZnF-Zn2_CYS6	82
	409

## Sheet: APASE
# --- full sequence --- -------------- this domain ------------- hmm coord ali coord env coord
# target name accession tlen query name accession qlen E-value score bias # of c-Evalue i-Evalue score bias from to from to from to acc description of target
#------------------- ---------- ----- -------------------- ---------- ----- --------- ------ ----- --- --- --------- --------- ------ ----- ----- ----- ----- ----- ----- ----- ---- ---------------------
4ux5A00-i2 - 136 YKJ-2000541.1 - 191 1.5e-06 14.3 0.0 1 1 2.1e-06 2.1e-06 13.8 0.0 47 118 36 117 26 128 0.78 -
4ux5A00-i2 - 136 YKJ-2001607.1 - 950 8.1e-10 24.8 0.0 1 1 2.1e-09 2.1e-09 23.5 0.0 8 112 695 795 691 813 0.79 -
4ux5A00-i2 - 136 YKJ-2005177.1 - 564 5.1e-37 112.9 0.0 1 1 8.2e-37 8.2e-37 112.2 0.0 24 116 48 142 30 153 0.92 -
4ux5A00-i2 - 136 YKJ-2005590.1 - 418 1.1e-08 21.1 0.0 1 1 2e-08 2e-08 20.3 0.0 36 116 65 148 49 166 0.74 -
#
# Program: hmmscan
# Version: 3.3.2 (Nov 2020)
# Pipeline mode: SCAN
# Query file: YKJ.fasta
# Target file: APASE.hmm
# Option settings: hmmscan --domtblout YKJ_APASE.csv APASE.hmm YKJ.fasta
# Current dir: /home/genome1/workspace/LYL/YKJ/TF_analize
# Date: Thu Dec 5 02:51:41 2024
# [ok]

## Sheet: bZIP
# --- full sequence --- -------------- this domain ------------- hmm coord ali coord env coord
# target name accession tlen query name accession qlen E-value score bias # of c-Evalue i-Evalue score bias from to from to from to acc description of target
#------------------- ---------- ----- -------------------- ---------- ----- --------- ------ ----- --- --- --------- --------- ------ ----- ----- ----- ----- ----- ----- ----- ---- ---------------------
bZIP_1 PF00170.26 64 YKJ-2000095.1 - 964 0.026 1.0 37.9 1 8 0.0037 0.0037 3.7 0.4 37 58 125 146 123 152 0.88 bZIP transcription factor
bZIP_1 PF00170.26 64 YKJ-2000095.1 - 964 0.026 1.0 37.9 2 8 0.037 0.037 0.5 1.6 37 60 205 228 200 251 0.77 bZIP transcription factor
bZIP_1 PF00170.26 64 YKJ-2000095.1 - 964 0.026 1.0 37.9 3 8 0.05 0.05 0.1 0.2 29 61 267 299 262 308 0.62 bZIP transcription factor
bZIP_1 PF00170.26 64 YKJ-2000095.1 - 964 0.026 1.0 37.9 4 8 0.11 0.11 -1.0 0.1 43 61 572 590 563 603 0.67 bZIP transcription factor
bZIP_1 PF00170.26 64 YKJ-2000095.1 - 964 0.026 1.0 37.9 5 8 0.0035 0.0035 3.8 0.1 32 53 713 734 709 743 0.83 bZIP transcription factor
bZIP_1 PF00170.26 64 YKJ-2000095.1 - 964 0.026 1.0 37.9 6 8 0.049 0.049 0.1 0.6 24 59 733 768 731 774 0.80 bZIP transcription factor
bZIP_1 PF00170.26 64 YKJ-2000095.1 - 964 0.026 1.0 37.9 7 8 3e-05 3e-05 10.4 4.0 25 53 779 807 766 818 0.83 bZIP transcription factor
bZIP_1 PF00170.26 64 YKJ-2000095.1 - 964 0.026 1.0 37.9 8 8 0.083 0.083 -0.6 0.0 26 54 814 847 812 855 0.70 bZIP transcription factor
bZIP_1 PF00170.26 64 YKJ-2000359.1 - 1015 1 -31.0 64.3 1 10 0.027 0.027 0.9 0.1 24 61 331 347 311 352 0.60 bZIP transcription factor
bZIP_1 PF00170.26 64 YKJ-2000359.1 - 1015 1 -31.0 64.3 2 10 0.19 0.19 -1.8 1.0 30 61 365 389 358 392 0.53 bZIP transcription factor
bZIP_1 PF00170.26 64 YKJ-2000359.1 - 1015 1 -31.0 64.3 3 10 0.022 0.022 1.2 0.2 28 53 419 444 412 449 0.69 bZIP transcription factor
bZIP_1 PF00170.26 64 YKJ-2000359.1 - 1015 1 -31.0 64.3 4 10 0.0026 0.0026 4.2 6.9 26 62 495 534 493 543 0.63 bZIP transcription factor
bZIP_1 PF00170.26 64 YKJ-2000359.1 - 1015 1 -31.0 64.3 5 10 0.28 0.28 -2.3 0.3 26 51 604 629 601 636 0.72 bZIP transcription factor
bZIP_1 PF00170.26 64 YKJ-2000359.1 - 1015 1 -31.0 64.3 6 10 0.14 0.14 -1.3 0.5 35 62 667 694 648 696 0.73 bZIP transcription factor
bZIP_1 PF00170.26 64 YKJ-2000359.1 - 1015 1 -31.0 64.3 7 10 0.0082 0.0082 2.6 2.6 24 60 737 773 735 777 0.85 bZIP transcription factor
bZIP_1 PF00170.26 64 YKJ-2000359.1 - 1015 1 -31.0 64.3 8 10 0.41 0.41 -2.8 0.2 43 60 805 820 787 829 0.53 bZIP transcription factor
bZIP_1 PF00170.26 64 YKJ-2000359.1 - 1015 1 -31.0 64.3 9 10 0.068 0.068 -0.3 0.3 33 58 868 893 844 898 0.81 bZIP transcription factor
bZIP_1 PF00170.26 64 YKJ-2000359.1 - 1015 1 -31.0 64.3 10 10 0.63 0.63 -3.4 0.3 23 33 970 980 960 984 0.67 bZIP transcription factor
bZIP_1 PF00170.26 64 YKJ-2000393.1 - 781 0.49 -3.1 26.5 1 5 0.18 0.18 -1.7 0.1 36 59 215 238 202 246 0.64 bZIP transcription factor
bZIP_1 PF00170.26 64 YKJ-2000393.1 - 781 0.49 -3.1 26.5 2 5 0.084 0.084 -0.6 2.1 40 59 250 269 225 274 0.65 bZIP transcription factor
bZIP_1 PF00170.26 64 YKJ-2000393.1 - 781 0.49 -3.1 26.5 3 5 9.6e-05 9.6e-05 8.8 4.1 26 63 321 358 319 359 0.92 bZIP transcription factor
bZIP_1 PF00170.26 64 YKJ-2000393.1 - 781 0.49 -3.1 26.5 4 5 0.043 0.043 0.3 0.2 26 41 410 425 406 432 0.86 bZIP transcription factor
bZIP_1 PF00170.26 64 YKJ-2000393.1 - 781 0.49 -3.1 26.5 5 5 0.055 0.055 -0.1 0.5 15 24 433 442 427 445 0.86 bZIP transcription factor
bZIP_1 PF00170.26 64 YKJ-2000408.1 - 566 2.2e-08 20.5 16.3 1 3 2.2e-08 2.2e-08 20.5 16.3 9 63 56 114 52 114 0.92 bZIP transcription factor
bZIP_1 PF00170.26 64 YKJ-2000408.1 - 566 2.2e-08 20.5 16.3 2 3 0.00028 0.00028 7.3 5.5 29 59 94 124 89 129 0.87 bZIP transcription factor
bZIP_1 PF00170.26 64 YKJ-2000408.1 - 566 2.2e-08 20.5 16.3 3 3 0.097 0.097 -0.8 0.3 14 21 128 135 123 136 0.90 bZIP transcription factor
bZIP_1 PF00170.26 64 YKJ-2000475.1 - 1442 1 -7.3 39.8 1 8 0.26 0.26 -2.2 0.1 28 50 828 850 825 859 0.76 bZIP transcription factor
bZIP_1 PF00170.26 64 YKJ-2000475.1 - 1442 1 -7.3 39.8 2 8 0.054 0.054 -0.0 0.0 25 42 909 926 895 936 0.58 bZIP transcription factor
bZIP_1 PF00170.26 64 YKJ-2000475.1 - 1442 1 -7.3 39.8 3 8 0.73 0.73 -3.7 0.0 48 60 989 1001 986 1005 0.48 bZIP transcription factor
bZIP_1 PF00170.26 64 YKJ-2000475.1 - 1442 1 -7.3 39.8 4 8 0.012 0.012 2.1 2.6 25 57 1175 1204 1174 1208 0.84 bZIP transcription factor
bZIP_1 PF00170.26 64 YKJ-2000475.1 - 1442 1 -7.3 39.8 5 8 0.43 0.43 -2.9 7.4 21 63 1195 1238 1193 1239 0.78 bZIP transcription factor
bZIP_1 PF00170.26 64 YKJ-2000475.1 - 1442 1 -7.3 39.8 6 8 0.0003 0.0003 7.2 0.1 32 63 1273 1304 1268 1305 0.93 bZIP transcription factor
bZIP_1 PF00170.26 64 YKJ-2000475.1 - 1442 1 -7.3 39.8 7 8 0.17 0.17 -1.6 0.3 25 40 1315 1330 1307 1332 0.69 bZIP transcription factor
bZIP_1 PF00170.26 64 YKJ-2000475.1 - 1442 1 -7.3 39.8 8 8 0.0016 0.0016 4.8 0.8 34 59 1343 1368 1341 1371 0.85 bZIP transcription factor
bZIP_1 PF00170.26 64 YKJ-2000638.1 - 465 2e-07 17.3 6.3 1 2 2.8e-07 2.8e-07 16.9 5.4 8 63 23 78 21 86 0.93 bZIP transcription factor
bZIP_1 PF00170.26 64 YKJ-2000638.1 - 465 2e-07 17.3 6.3 2 2 0.035 0.035 0.6 1.2 25 53 61 89 58 100 0.71 bZIP transcription factor
bZIP_1 PF00170.26 64 YKJ-2000874.1 - 1030 1.7e-07 17.6 5.7 1 1 3.8e-07 3.8e-07 16.5 5.7 9 63 905 959 902 965 0.89 bZIP transcription factor
bZIP_1 PF00170.26 64 YKJ-2000998.1 - 583 1.4e-14 40.3 16.7 1 1 2.7e-14 2.7e-14 39.4 16.7 3 64 151 212 149 216 0.95 bZIP transcription factor
bZIP_1 PF00170.26 64 YKJ-2001416.1 - 1709 1 -5.2 47.0 1 8 0.077 0.077 -0.5 0.8 26 56 457 483 449 492 0.56 bZIP transcription factor
bZIP_1 PF00170.26 64 YKJ-2001416.1 - 1709 1 -5.2 47.0 2 8 0.00082 0.00082 5.8 3.0 25 61 480 516 479 519 0.87 bZIP transcription factor
bZIP_1 PF00170.26 64 YKJ-2001416.1 - 1709 1 -5.2 47.0 3 8 2e-05 2e-05 11.0 0.8 36 60 526 550 524 554 0.91 bZIP transcription factor
bZIP_1 PF00170.26 64 YKJ-2001416.1 - 1709 1 -5.2 47.0 4 8 0.6 0.6 -3.4 0.4 22 50 563 594 557 597 0.59 bZIP transcription factor
bZIP_1 PF00170.26 64 YKJ-2001416.1 - 1709 1 -5.2 47.0 5 8 0.0053 0.0053 3.2 0.9 25 48 645 668 640 674 0.87 bZIP transcription factor
bZIP_1 PF00170.26 64 YKJ-2001416.1 - 1709 1 -5.2 47.0 6 8 0.028 0.028 0.9 0.1 34 60 716 742 703 745 0.58 bZIP transcription factor
bZIP_1 PF00170.26 64 YKJ-2001416.1 - 1709 1 -5.2 47.0 7 8 0.12 0.12 -1.1 0.9 24 56 783 815 783 829 0.71 bZIP transcription factor
bZIP_1 PF00170.26 64 YKJ-2001416.1 - 1709 1 -5.2 47.0 8 8 0.011 0.011 2.2 2.0 27 49 833 855 816 862 0.66 bZIP transcription factor
bZIP_1 PF00170.26 64 YKJ-2001634.1 - 403 1e-06 15.1 12.9 1 3 0.0022 0.0022 4.4 0.0 28 44 10 26 6 29 0.86 bZIP transcription factor
bZIP_1 PF00170.26 64 YKJ-2001634.1 - 403 1e-06 15.1 12.9 2 3 0.00025 0.00025 7.4 0.5 35 56 221 242 218 250 0.80 bZIP transcription factor
bZIP_1 PF00170.26 64 YKJ-2001634.1 - 403 1e-06 15.1 12.9 3 3 0.00023 0.00023 7.6 3.6 27 60 325 358 316 368 0.70 bZIP transcription factor
bZIP_1 PF00170.26 64 YKJ-2001688.1 - 842 0.46 -3.0 48.9 1 8 0.39 0.39 -2.8 0.2 41 56 126 141 123 147 0.77 bZIP transcription factor
bZIP_1 PF00170.26 64 YKJ-2001688.1 - 842 0.46 -3.0 48.9 2 8 0.12 0.12 -1.2 0.2 45 62 184 201 175 212 0.61 bZIP transcription factor
bZIP_1 PF00170.26 64 YKJ-2001688.1 - 842 0.46 -3.0 48.9 3 8 0.0034 0.0034 3.8 0.5 28 61 275 311 270 314 0.83 bZIP transcription factor
bZIP_1 PF00170.26 64 YKJ-2001688.1 - 842 0.46 -3.0 48.9 4 8 1.7e-06 1.7e-06 14.4 2.7 22 58 320 356 319 361 0.95 bZIP transcription factor
bZIP_1 PF00170.26 64 YKJ-2001688.1 - 842 0.46 -3.0 48.9 5 8 0.0036 0.0036 3.7 1.5 34 63 370 399 364 400 0.87 bZIP transcription factor
bZIP_1 PF00170.26 64 YKJ-2001688.1 - 842 0.46 -3.0 48.9 6 8 1 1 -4.5 0.1 5 13 542 550 539 551 0.81 bZIP transcription factor
bZIP_1 PF00170.26 64 YKJ-2001688.1 - 842 0.46 -3.0 48.9 7 8 0.018 0.018 1.5 0.5 15 49 566 603 565 612 0.59 bZIP transcription factor
bZIP_1 PF00170.26 64 YKJ-2001688.1 - 842 0.46 -3.0 48.9 8 8 0.013 0.013 2.0 3.2 25 52 636 663 625 673 0.74 bZIP transcription factor
bZIP_1 PF00170.26 64 YKJ-2002494.1 - 401 6.5e-05 9.3 6.4 1 2 2.2e-05 2.2e-05 10.8 1.8 28 59 183 214 181 219 0.90 bZIP transcription factor
bZIP_1 PF00170.26 64 YKJ-2002494.1 - 401 6.5e-05 9.3 6.4 2 2 0.0029 0.0029 4.1 2.1 29 55 205 231 201 235 0.70 bZIP transcription factor
bZIP_1 PF00170.26 64 YKJ-2002652.1 - 454 1.4e-11 30.7 4.0 1 1 2.2e-11 2.2e-11 30.0 3.1 9 43 49 83 45 101 0.83 bZIP transcription factor
bZIP_1 PF00170.26 64 YKJ-2002739.1 - 541 1.3e-14 40.4 9.7 1 1 2.9e-14 2.9e-14 39.3 9.7 3 59 415 471 413 475 0.91 bZIP transcription factor
bZIP_1 PF00170.26 64 YKJ-2002870.1 - 572 3.1e-06 13.6 1.1 1 1 5.5e-06 5.5e-06 12.8 1.1 30 63 152 185 138 193 0.83 bZIP transcription factor
bZIP_1 PF00170.26 64 YKJ-2003043.1 - 367 3.2e-13 35.9 11.0 1 2 3.2e-13 3.2e-13 35.9 11.0 3 47 46 90 44 108 0.92 bZIP transcription factor
bZIP_1 PF00170.26 64 YKJ-2003043.1 - 367 3.2e-13 35.9 11.0 2 2 0.0045 0.0045 3.4 1.5 24 40 114 130 101 140 0.74 bZIP transcription factor
bZIP_1 PF00170.26 64 YKJ-2003086.1 - 336 2.4e-09 23.5 10.9 1 2 0.18 0.18 -1.7 0.0 11 23 55 67 54 69 0.88 bZIP transcription factor
bZIP_1 PF00170.26 64 YKJ-2003086.1 - 336 2.4e-09 23.5 10.9 2 2 4.9e-09 4.9e-09 22.5 9.7 9 60 242 293 239 296 0.91 bZIP transcription factor
bZIP_1 PF00170.26 64 YKJ-2003095.1 - 855 0.88 -3.9 62.5 1 10 0.0066 0.0066 2.9 0.1 28 55 141 168 138 172 0.85 bZIP transcription factor
bZIP_1 PF00170.26 64 YKJ-2003095.1 - 855 0.88 -3.9 62.5 2 10 0.0069 0.0069 2.8 1.9 24 60 271 304 263 308 0.81 bZIP transcription factor
bZIP_1 PF00170.26 64 YKJ-2003095.1 - 855 0.88 -3.9 62.5 3 10 0.0061 0.0061 3.0 0.1 41 62 362 383 356 388 0.82 bZIP transcription factor
bZIP_1 PF00170.26 64 YKJ-2003095.1 - 855 0.88 -3.9 62.5 4 10 0.099 0.099 -0.9 3.8 15 60 428 469 419 472 0.66 bZIP transcription factor
bZIP_1 PF00170.26 64 YKJ-2003095.1 - 855 0.88 -3.9 62.5 5 10 0.0035 0.0035 3.8 0.4 28 60 480 512 477 515 0.78 bZIP transcription factor
bZIP_1 PF00170.26 64 YKJ-2003095.1 - 855 0.88 -3.9 62.5 6 10 0.028 0.028 0.9 0.6 30 55 523 548 519 557 0.82 bZIP transcription factor
bZIP_1 PF00170.26 64 YKJ-2003095.1 - 855 0.88 -3.9 62.5 7 10 2.4e-06 2.4e-06 13.9 3.0 30 63 623 656 617 657 0.86 bZIP transcription factor
bZIP_1 PF00170.26 64 YKJ-2003095.1 - 855 0.88 -3.9 62.5 8 10 0.055 0.055 -0.1 0.3 29 61 684 713 681 717 0.69 bZIP transcription factor
bZIP_1 PF00170.26 64 YKJ-2003095.1 - 855 0.88 -3.9 62.5 9 10 0.013 0.013 1.9 1.6 28 58 701 735 695 738 0.71 bZIP transcription factor
bZIP_1 PF00170.26 64 YKJ-2003095.1 - 855 0.88 -3.9 62.5 10 10 0.016 0.016 1.6 0.6 36 58 741 763 737 767 0.83 bZIP transcription factor
bZIP_1 PF00170.26 64 YKJ-2003313.1 - 251 1.1e-09 24.6 4.6 1 1 1.9e-09 1.9e-09 23.9 4.6 17 55 20 58 19 62 0.92 bZIP transcription factor
bZIP_1 PF00170.26 64 YKJ-2003411.1 - 315 4.9e-10 25.7 7.4 1 3 0.37 0.37 -2.7 0.5 18 24 64 70 62 72 0.79 bZIP transcription factor
bZIP_1 PF00170.26 64 YKJ-2003411.1 - 315 4.9e-10 25.7 7.4 2 3 4.9e-10 4.9e-10 25.7 7.4 3 41 179 217 177 234 0.86 bZIP transcription factor
bZIP_1 PF00170.26 64 YKJ-2003411.1 - 315 4.9e-10 25.7 7.4 3 3 0.01 0.01 2.3 0.1 34 52 234 252 225 260 0.80 bZIP transcription factor
bZIP_1 PF00170.26 64 YKJ-2003779.1 - 648 9.7e-07 15.2 4.5 1 3 0.49 0.49 -3.1 0.1 29 54 295 306 287 311 0.51 bZIP transcription factor
bZIP_1 PF00170.26 64 YKJ-2003779.1 - 648 9.7e-07 15.2 4.5 2 3 0.061 0.061 -0.2 0.0 27 50 351 374 345 379 0.81 bZIP transcription factor
bZIP_1 PF00170.26 64 YKJ-2003779.1 - 648 9.7e-07 15.2 4.5 3 3 1.1e-06 1.1e-06 15.0 0.7 27 63 489 525 487 526 0.92 bZIP transcription factor
bZIP_1 PF00170.26 64 YKJ-2004323.1 - 1933 1 -42.6 133.8 1 22 0.0005 0.0005 6.5 0.6 26 59 151 184 149 189 0.90 bZIP transcription factor
bZIP_1 PF00170.26 64 YKJ-2004323.1 - 1933 1 -42.6 133.8 2 22 0.25 0.25 -2.2 2.9 26 62 200 236 196 238 0.86 bZIP transcription factor
bZIP_1 PF00170.26 64 YKJ-2004323.1 - 1933 1 -42.6 133.8 3 22 0.0059 0.0059 3.1 0.1 19 53 253 287 251 295 0.88 bZIP transcription factor
bZIP_1 PF00170.26 64 YKJ-2004323.1 - 1933 1 -42.6 133.8 4 22 0.3 0.3 -2.4 1.2 32 59 358 385 355 389 0.81 bZIP transcription factor
bZIP_1 PF00170.26 64 YKJ-2004323.1 - 1933 1 -42.6 133.8 5 22 0.16 0.16 -1.5 0.2 25 48 503 526 500 545 0.67 bZIP transcription factor
bZIP_1 PF00170.26 64 YKJ-2004323.1 - 1933 1 -42.6 133.8 6 22 0.2 0.2 -1.8 0.8 39 62 545 568 529 570 0.69 bZIP transcription factor
bZIP_1 PF00170.26 64 YKJ-2004323.1 - 1933 1 -42.6 133.8 7 22 0.055 0.055 -0.0 0.2 36 55 610 629 600 635 0.74 bZIP transcription factor
bZIP_1 PF00170.26 64 YKJ-2004323.1 - 1933 1 -42.6 133.8 8 22 0.53 0.53 -3.2 0.2 29 61 657 686 652 688 0.65 bZIP transcription factor
bZIP_1 PF00170.26 64 YKJ-2004323.1 - 1933 1 -42.6 133.8 9 22 0.4 0.4 -2.8 0.1 42 57 711 726 706 731 0.74 bZIP transcription factor
bZIP_1 PF00170.26 64 YKJ-2004323.1 - 1933 1 -42.6 133.8 10 22 0.15 0.15 -1.4 0.1 39 59 782 802 777 806 0.87 bZIP transcription factor
bZIP_1 PF00170.26 64 YKJ-2004323.1 - 1933 1 -42.6 133.8 11 22 0.038 0.038 0.4 0.4 38 59 828 849 825 857 0.69 bZIP transcription factor
bZIP_1 PF00170.26 64 YKJ-2004323.1 - 1933 1 -42.6 133.8 12 22 0.001 0.001 5.5 1.5 30 59 866 895 861 900 0.88 bZIP transcription factor
bZIP_1 PF00170.26 64 YKJ-2004323.1 - 1933 1 -42.6 133.8 13 22 0.05 0.05 0.1 0.3 29 43 932 946 925 959 0.75 bZIP transcription factor
bZIP_1 PF00170.26 64 YKJ-2004323.1 - 1933 1 -42.6 133.8 14 22 0.12 0.12 -1.1 1.3 29 57 1034 1062 1028 1073 0.52 bZIP transcription factor
bZIP_1 PF00170.26 64 YKJ-2004323.1 - 1933 1 -42.6 133.8 15 22 5e-05 5e-05 9.7 0.7 26 62 1182 1218 1170 1220 0.90 bZIP transcription factor
bZIP_1 PF00170.26 64 YKJ-2004323.1 - 1933 1 -42.6 133.8 16 22 0.24 0.24 -2.1 1.0 22 54 1249 1279 1239 1287 0.73 bZIP transcription factor
bZIP_1 PF00170.26 64 YKJ-2004323.1 - 1933 1 -42.6 133.8 17 22 0.0036 0.0036 3.7 0.3 33 63 1313 1343 1303 1344 0.84 bZIP transcription factor
bZIP_1 PF00170.26 64 YKJ-2004323.1 - 1933 1 -42.6 133.8 18 22 6e-05 6e-05 9.4 1.0 22 63 1379 1421 1375 1422 0.87 bZIP transcription factor
bZIP_1 PF00170.26 64 YKJ-2004323.1 - 1933 1 -42.6 133.8 19 22 0.00036 0.00036 7.0 1.3 26 51 1398 1423 1397 1447 0.79 bZIP transcription factor
bZIP_1 PF00170.26 64 YKJ-2004323.1 - 1933 1 -42.6 133.8 20 22 0.0017 0.0017 4.8 3.0 25 60 1454 1489 1439 1494 0.67 bZIP transcription factor
bZIP_1 PF00170.26 64 YKJ-2004323.1 - 1933 1 -42.6 133.8 21 22 0.18 0.18 -1.7 0.1 35 62 1537 1564 1534 1566 0.67 bZIP transcription factor
bZIP_1 PF00170.26 64 YKJ-2004323.1 - 1933 1 -42.6 133.8 22 22 0.0053 0.0053 3.2 0.7 23 41 1759 1777 1744 1788 0.77 bZIP transcription factor
bZIP_1 PF00170.26 64 YKJ-2004360.1 - 300 5.4e-09 22.4 9.8 1 1 1.5e-08 1.5e-08 21.0 9.8 9 49 240 280 237 290 0.86 bZIP transcription factor
bZIP_1 PF00170.26 64 YKJ-2005356.1 - 297 2.7e-09 23.4 3.7 1 1 4.6e-09 4.6e-09 22.6 3.7 14 49 19 54 2 56 0.86 bZIP transcription factor
bZIP_1 PF00170.26 64 YKJ-2005654.1 - 696 3.7e-07 16.5 3.8 1 2 1 1 -8.0 5.1 2 12 65 75 61 77 0.59 bZIP transcription factor
bZIP_1 PF00170.26 64 YKJ-2005654.1 - 696 3.7e-07 16.5 3.8 2 2 3.7e-07 3.7e-07 16.5 3.8 24 61 99 136 94 138 0.92 bZIP transcription factor
bZIP_1 PF00170.26 64 YKJ-2005693.1 - 238 1.1e-06 15.1 3.1 1 2 1.1e-06 1.1e-06 15.1 3.1 27 61 91 125 89 128 0.92 bZIP transcription factor
bZIP_1 PF00170.26 64 YKJ-2005693.1 - 238 1.1e-06 15.1 3.1 2 2 0.26 0.26 -2.2 0.1 44 61 131 148 129 151 0.75 bZIP transcription factor
bZIP_1 PF00170.26 64 YKJ-2006501.1 - 643 1.1e-11 31.0 6.4 1 1 8.4e-11 8.4e-11 28.2 6.4 6 63 231 288 226 296 0.85 bZIP transcription factor
bZIP_1 PF00170.26 64 YKJ-2006880.1 - 675 0.11 -1.1 17.2 1 5 0.013 0.013 2.0 0.3 27 49 12 34 10 36 0.74 bZIP transcription factor
bZIP_1 PF00170.26 64 YKJ-2006880.1 - 675 0.11 -1.1 17.2 2 5 0.36 0.36 -2.7 0.1 28 48 73 93 70 104 0.49 bZIP transcription factor
bZIP_1 PF00170.26 64 YKJ-2006880.1 - 675 0.11 -1.1 17.2 3 5 0.00036 0.00036 7.0 0.4 36 52 120 136 116 140 0.88 bZIP transcription factor
bZIP_1 PF00170.26 64 YKJ-2006880.1 - 675 0.11 -1.1 17.2 4 5 0.15 0.15 -1.5 0.3 26 43 175 192 174 198 0.69 bZIP transcription factor
bZIP_1 PF00170.26 64 YKJ-2006880.1 - 675 0.11 -1.1 17.2 5 5 0.13 0.13 -1.3 0.1 15 23 460 468 457 471 0.91 bZIP transcription factor
bZIP_1 PF00170.26 64 YKJ-2006896.1 - 233 6e-09 22.2 11.0 1 2 1.1e-07 1.1e-07 18.2 3.3 11 39 33 61 29 64 0.93 bZIP transcription factor
bZIP_1 PF00170.26 64 YKJ-2006896.1 - 233 6e-09 22.2 11.0 2 2 0.00011 0.00011 8.6 0.9 34 57 80 103 78 108 0.86 bZIP transcription factor
bZIP_1 PF00170.26 64 YKJ-2007107.1 - 239 0.00027 7.4 12.1 1 4 0.024 0.024 1.1 0.1 35 57 86 108 55 115 0.64 bZIP transcription factor
bZIP_1 PF00170.26 64 YKJ-2007107.1 - 239 0.00027 7.4 12.1 2 4 0.02 0.02 1.3 0.0 26 56 98 128 96 134 0.84 bZIP transcription factor
bZIP_1 PF00170.26 64 YKJ-2007107.1 - 239 0.00027 7.4 12.1 3 4 3.9e-05 3.9e-05 10.0 2.9 22 56 147 181 140 189 0.78 bZIP transcription factor
bZIP_1 PF00170.26 64 YKJ-2007107.1 - 239 0.00027 7.4 12.1 4 4 0.11 0.11 -1.0 0.1 42 57 195 210 175 225 0.50 bZIP transcription factor
bZIP_1 PF00170.26 64 YKJ-2007724.1 - 558 2.8e-12 32.9 9.1 1 2 2.8e-12 2.8e-12 32.9 9.1 5 49 176 220 174 224 0.93 bZIP transcription factor
bZIP_1 PF00170.26 64 YKJ-2007724.1 - 558 2.8e-12 32.9 9.1 2 2 0.025 0.025 1.0 0.4 44 58 232 246 230 255 0.78 bZIP transcription factor
#
# Program: hmmscan
# Version: 3.3.2 (Nov 2020)
# Pipeline mode: SCAN
# Query file: YKJ.fasta
# Target file: bZIP.hmm
# Option settings: hmmscan --domtblout YKJ_bZIP.csv bZIP.hmm YKJ.fasta
# Current dir: /home/genome1/workspace/LYL/YKJ/TF_analize
# Date: Thu Dec 5 02:51:44 2024
# [ok]

## Sheet: FTD
# --- full sequence --- -------------- this domain ------------- hmm coord ali coord env coord
# target name accession tlen query name accession qlen E-value score bias # of c-Evalue i-Evalue score bias from to from to from to acc description of target
#------------------- ---------- ----- -------------------- ---------- ----- --------- ------ ----- --- --- --------- --------- ------ ----- ----- ----- ----- ----- ----- ----- ---- ---------------------
Fungal_trans PF04082.23 262 YKJ-2000138.1 - 758 2.7e-18 52.0 2.5 1 1 4.7e-18 4.7e-18 51.2 2.5 19 203 206 378 198 468 0.77 Fungal specific transcription factor domain
Fungal_trans PF04082.23 262 YKJ-2000139.1 - 1237 2.7e-20 58.6 1.4 1 1 6e-20 6e-20 57.5 1.4 37 195 270 424 231 468 0.75 Fungal specific transcription factor domain
Fungal_trans PF04082.23 262 YKJ-2000365.1 - 723 3.2e-16 45.2 0.0 1 1 5.3e-16 5.3e-16 44.5 0.0 2 166 206 377 205 455 0.84 Fungal specific transcription factor domain
Fungal_trans PF04082.23 262 YKJ-2000499.1 - 849 1.8e-08 19.8 0.1 1 1 3.4e-08 3.4e-08 18.9 0.1 75 178 406 508 342 527 0.72 Fungal specific transcription factor domain
Fungal_trans PF04082.23 262 YKJ-2001222.1 - 880 5e-23 67.5 0.1 1 1 9.5e-23 9.5e-23 66.6 0.1 2 178 322 486 321 492 0.81 Fungal specific transcription factor domain
Fungal_trans PF04082.23 262 YKJ-2001302.1 - 1438 1.5e-26 79.1 0.1 1 1 4.1e-26 4.1e-26 77.7 0.1 2 188 800 963 799 1014 0.86 Fungal specific transcription factor domain
Fungal_trans PF04082.23 262 YKJ-2001730.1 - 790 1e-16 46.9 0.3 1 1 2e-16 2e-16 45.9 0.3 2 178 234 389 233 391 0.82 Fungal specific transcription factor domain
Fungal_trans PF04082.23 262 YKJ-2001870.1 - 594 6e-22 64.0 1.0 1 2 4.1e-21 4.1e-21 61.3 0.6 1 215 199 433 199 455 0.80 Fungal specific transcription factor domain
Fungal_trans PF04082.23 262 YKJ-2001870.1 - 594 6e-22 64.0 1.0 2 2 0.0055 0.0055 1.8 0.4 47 109 418 481 411 507 0.83 Fungal specific transcription factor domain
Fungal_trans PF04082.23 262 YKJ-2002015.1 - 989 2.1e-20 59.0 0.2 1 1 3.1e-20 3.1e-20 58.4 0.2 20 261 244 481 231 482 0.84 Fungal specific transcription factor domain
Fungal_trans PF04082.23 262 YKJ-2002385.1 - 805 6.3e-21 60.7 0.0 1 1 1.1e-20 1.1e-20 59.9 0.0 2 249 243 490 242 496 0.83 Fungal specific transcription factor domain
Fungal_trans PF04082.23 262 YKJ-2002631.1 - 1082 2.2e-44 137.5 0.0 1 1 3.8e-44 3.8e-44 136.8 0.0 2 261 328 588 327 589 0.94 Fungal specific transcription factor domain
Fungal_trans PF04082.23 262 YKJ-2002727.1 - 999 5.2e-16 44.5 0.1 1 1 1.1e-15 1.1e-15 43.4 0.1 2 188 286 475 285 528 0.72 Fungal specific transcription factor domain
Fungal_trans PF04082.23 262 YKJ-2002877.1 - 776 2.9e-31 94.5 0.0 1 1 4.6e-31 4.6e-31 93.9 0.0 1 261 120 372 120 373 0.88 Fungal specific transcription factor domain
Fungal_trans PF04082.23 262 YKJ-2002911.1 - 517 9.5e-17 47.0 0.0 1 1 1.5e-16 1.5e-16 46.3 0.0 123 261 1 138 1 139 0.86 Fungal specific transcription factor domain
Fungal_trans PF04082.23 262 YKJ-2002912.1 - 569 9.8e-27 79.7 0.0 1 1 1.5e-26 1.5e-26 79.1 0.0 1 239 5 232 5 254 0.89 Fungal specific transcription factor domain
Fungal_trans PF04082.23 262 YKJ-2002998.1 - 618 1.9e-17 49.3 0.5 1 2 4.7e-05 4.7e-05 8.6 0.0 8 58 237 275 228 292 0.87 Fungal specific transcription factor domain
Fungal_trans PF04082.23 262 YKJ-2002998.1 - 618 1.9e-17 49.3 0.5 2 2 3.5e-14 3.5e-14 38.6 0.1 132 205 315 390 292 455 0.80 Fungal specific transcription factor domain
Fungal_trans PF04082.23 262 YKJ-2003034.1 - 384 5.3e-11 28.1 0.5 1 1 7.6e-11 7.6e-11 27.6 0.5 1 145 207 349 207 375 0.82 Fungal specific transcription factor domain
Fungal_trans PF04082.23 262 YKJ-2003209.1 - 574 3e-14 38.8 0.1 1 1 5.9e-14 5.9e-14 37.8 0.1 84 178 232 338 205 393 0.88 Fungal specific transcription factor domain
Fungal_trans PF04082.23 262 YKJ-2003249.1 - 661 5.4e-13 34.7 0.2 1 1 1.2e-12 1.2e-12 33.5 0.2 112 178 267 338 178 342 0.85 Fungal specific transcription factor domain
Fungal_trans PF04082.23 262 YKJ-2003344.1 - 1308 1.3e-20 59.7 0.0 1 1 2.9e-20 2.9e-20 58.5 0.0 4 260 361 602 358 604 0.81 Fungal specific transcription factor domain
Fungal_trans PF04082.23 262 YKJ-2003549.1 - 847 1.3e-32 98.9 0.0 1 1 2.5e-32 2.5e-32 98.0 0.0 3 227 255 469 253 478 0.87 Fungal specific transcription factor domain
Fungal_trans PF04082.23 262 YKJ-2003957.1 - 553 1.5e-07 16.8 0.1 1 1 2.9e-07 2.9e-07 15.9 0.1 32 173 176 312 153 459 0.84 Fungal specific transcription factor domain
Fungal_trans PF04082.23 262 YKJ-2004460.1 - 801 9.3e-19 53.6 0.0 1 1 2.1e-18 2.1e-18 52.4 0.0 26 188 278 434 261 475 0.87 Fungal specific transcription factor domain
Fungal_trans PF04082.23 262 YKJ-2004601.1 - 706 4.8e-11 28.3 0.0 1 2 1.2e-10 1.2e-10 26.9 0.0 2 181 258 466 257 469 0.78 Fungal specific transcription factor domain
Fungal_trans PF04082.23 262 YKJ-2004601.1 - 706 4.8e-11 28.3 0.0 2 2 0.21 0.21 -3.3 0.0 161 196 503 538 502 545 0.75 Fungal specific transcription factor domain
Fungal_trans PF04082.23 262 YKJ-2004614.1 - 773 1.3e-24 72.7 0.0 1 1 2e-24 2e-24 72.1 0.0 2 228 320 534 319 563 0.81 Fungal specific transcription factor domain
Fungal_trans PF04082.23 262 YKJ-2004730.1 - 892 1.5e-17 49.6 0.4 1 1 3e-17 3e-17 48.6 0.4 3 170 338 487 336 497 0.85 Fungal specific transcription factor domain
Fungal_trans PF04082.23 262 YKJ-2005260.1 - 871 3.6e-21 61.4 0.1 1 1 5.7e-21 5.7e-21 60.8 0.1 1 202 298 509 298 571 0.87 Fungal specific transcription factor domain
Fungal_trans PF04082.23 262 YKJ-2005334.1 - 1213 2e-18 52.4 1.8 1 2 2.9e-18 2.9e-18 51.9 0.3 2 178 660 819 659 823 0.80 Fungal specific transcription factor domain
Fungal_trans PF04082.23 262 YKJ-2005334.1 - 1213 2e-18 52.4 1.8 2 2 0.06 0.06 -1.6 0.1 109 139 1050 1080 1038 1090 0.76 Fungal specific transcription factor domain
Fungal_trans PF04082.23 262 YKJ-2005688.1 - 976 7e-31 93.3 0.0 1 1 1.3e-30 1.3e-30 92.4 0.0 1 261 280 535 280 536 0.87 Fungal specific transcription factor domain
Fungal_trans PF04082.23 262 YKJ-2005863.1 - 924 1.3e-26 79.3 0.0 1 1 2.3e-26 2.3e-26 78.5 0.0 30 199 289 454 257 489 0.89 Fungal specific transcription factor domain
Fungal_trans PF04082.23 262 YKJ-2005879.1 - 497 3.1e-12 32.2 0.0 1 1 4.3e-12 4.3e-12 31.7 0.0 14 193 91 276 78 347 0.74 Fungal specific transcription factor domain
Fungal_trans PF04082.23 262 YKJ-2006004.1 - 1157 3.5e-22 64.8 0.4 1 1 6.2e-22 6.2e-22 64.0 0.4 20 188 600 759 578 785 0.87 Fungal specific transcription factor domain
Fungal_trans PF04082.23 262 YKJ-2006008.1 - 865 7.5e-27 80.1 0.8 1 1 2e-26 2e-26 78.7 0.8 8 188 265 434 249 457 0.86 Fungal specific transcription factor domain
Fungal_trans PF04082.23 262 YKJ-2006523.1 - 831 7.7e-18 50.5 0.1 1 1 2.2e-17 2.2e-17 49.1 0.1 2 178 256 415 255 420 0.78 Fungal specific transcription factor domain
Fungal_trans PF04082.23 262 YKJ-2006884.1 - 1186 1.8e-19 55.9 0.0 1 1 3.2e-19 3.2e-19 55.1 0.0 41 230 378 569 357 577 0.84 Fungal specific transcription factor domain
Fungal_trans PF04082.23 262 YKJ-2007055.1 - 1053 4.6e-24 70.9 0.0 1 1 8.7e-24 8.7e-24 70.0 0.0 32 188 315 465 282 478 0.87 Fungal specific transcription factor domain
#
# Program: hmmscan
# Version: 3.3.2 (Nov 2020)
# Pipeline mode: SCAN
# Query file: YKJ.fasta
# Target file: FTD.hmm
# Option settings: hmmscan --domtblout YKJ_FTD.csv FTD.hmm YKJ.fasta
# Current dir: /home/genome1/workspace/LYL/YKJ/TF_analize
# Date: Thu Dec 5 02:51:20 2024
# [ok]

## Sheet: Gti1_Pac2
# --- full sequence --- -------------- this domain ------------- hmm coord ali coord env coord
# target name accession tlen query name accession qlen E-value score bias # of c-Evalue i-Evalue score bias from to from to from to acc description of target
#------------------- ---------- ----- -------------------- ---------- ----- --------- ------ ----- --- --- --------- --------- ------ ----- ----- ----- ----- ----- ----- ----- ---- ---------------------
Gti1_Pac2 PF09729.15 168 YKJ-2001058.1 - 395 1.3e-47 148.2 4.4 1 2 2.1e-46 2.1e-46 144.3 2.6 3 167 28 174 27 175 0.85 Gti1/Pac2 family
Gti1_Pac2 PF09729.15 168 YKJ-2001058.1 - 395 1.3e-47 148.2 4.4 2 2 0.1 0.1 -1.1 0.0 122 139 224 241 204 281 0.62 Gti1/Pac2 family
Gti1_Pac2 PF09729.15 168 YKJ-2001160.1 - 282 9.3e-34 103.1 0.3 1 2 1.7e-31 1.7e-31 95.8 0.4 5 92 18 107 16 130 0.83 Gti1/Pac2 family
Gti1_Pac2 PF09729.15 168 YKJ-2001160.1 - 282 9.3e-34 103.1 0.3 2 2 0.00086 0.00086 5.6 0.0 133 168 123 164 111 164 0.68 Gti1/Pac2 family
Gti1_Pac2 PF09729.15 168 YKJ-2002924.1 - 718 1 -6.8 22.8 1 2 0.48 0.48 -3.3 9.0 81 132 168 221 156 250 0.41 Gti1/Pac2 family
Gti1_Pac2 PF09729.15 168 YKJ-2002924.1 - 718 1 -6.8 22.8 2 2 0.0047 0.0047 3.2 4.0 91 115 639 663 628 713 0.45 Gti1/Pac2 family
Gti1_Pac2 PF09729.15 168 YKJ-2003072.1 - 420 1.5e-22 66.7 0.0 1 1 2.7e-22 2.7e-22 65.8 0.0 4 95 9 106 7 159 0.85 Gti1/Pac2 family
Gti1_Pac2 PF09729.15 168 YKJ-2003084.1 - 267 1.8e-24 72.9 0.1 1 2 1.7e-22 1.7e-22 66.5 0.0 6 86 14 101 11 113 0.91 Gti1/Pac2 family
Gti1_Pac2 PF09729.15 168 YKJ-2003084.1 - 267 1.8e-24 72.9 0.1 2 2 0.0012 0.0012 5.1 0.1 144 168 111 139 97 139 0.70 Gti1/Pac2 family
Gti1_Pac2 PF09729.15 168 YKJ-2003665.1 - 1516 1 -80.1 132.0 1 2 1 1 -110.9 123.1 133 133 819 819 630 1252 0.82 Gti1/Pac2 family
Gti1_Pac2 PF09729.15 168 YKJ-2003665.1 - 1516 1 -80.1 132.0 2 2 0.093 0.093 -1.0 1.4 88 135 1362 1391 1316 1414 0.45 Gti1/Pac2 family
Gti1_Pac2 PF09729.15 168 YKJ-2003801.1 - 422 1.4e-30 92.8 0.2 1 2 1.8e-28 1.8e-28 86.0 0.1 6 98 11 109 8 126 0.85 Gti1/Pac2 family
Gti1_Pac2 PF09729.15 168 YKJ-2003801.1 - 422 1.4e-30 92.8 0.2 2 2 0.001 0.001 5.4 0.0 142 167 123 157 106 158 0.75 Gti1/Pac2 family
Gti1_Pac2 PF09729.15 168 YKJ-2004743.1 - 584 1 -29.2 62.8 1 1 1 1 -47.9 62.8 130 130 138 138 27 283 0.61 Gti1/Pac2 family
Gti1_Pac2 PF09729.15 168 YKJ-2005131.1 - 321 1.4e-34 105.8 0.2 1 2 6.7e-31 6.7e-31 93.8 0.2 5 94 22 113 20 127 0.85 Gti1/Pac2 family
Gti1_Pac2 PF09729.15 168 YKJ-2005131.1 - 321 1.4e-34 105.8 0.2 2 2 4e-05 4e-05 10.0 0.0 140 168 133 167 127 167 0.86 Gti1/Pac2 family
Gti1_Pac2 PF09729.15 168 YKJ-2005457.1 - 421 2.7e-49 153.7 2.3 1 2 1.4e-40 1.4e-40 125.4 0.2 2 89 10 97 9 109 0.93 Gti1/Pac2 family
Gti1_Pac2 PF09729.15 168 YKJ-2005457.1 - 421 2.7e-49 153.7 2.3 2 2 1.3e-10 1.3e-10 27.8 0.2 140 168 115 143 106 143 0.92 Gti1/Pac2 family
Gti1_Pac2 PF09729.15 168 YKJ-2006100.1 - 834 1 -16.8 34.5 1 3 0.054 0.054 -0.2 0.0 114 151 301 348 202 352 0.51 Gti1/Pac2 family
Gti1_Pac2 PF09729.15 168 YKJ-2006100.1 - 834 1 -16.8 34.5 2 3 0.14 0.14 -1.6 0.6 108 109 462 480 417 514 0.43 Gti1/Pac2 family
Gti1_Pac2 PF09729.15 168 YKJ-2006100.1 - 834 1 -16.8 34.5 3 3 1 1 -13.7 25.5 96 128 705 748 560 769 0.70 Gti1/Pac2 family
Gti1_Pac2 PF09729.15 168 YKJ-2006314.1 - 468 2e-64 202.9 0.1 1 2 1.6e-63 1.6e-63 199.9 0.0 2 168 18 181 17 181 0.90 Gti1/Pac2 family
Gti1_Pac2 PF09729.15 168 YKJ-2006314.1 - 468 2e-64 202.9 0.1 2 2 0.031 0.031 0.6 0.3 101 114 281 293 255 332 0.47 Gti1/Pac2 family
#
# Program: hmmscan
# Version: 3.3.2 (Nov 2020)
# Pipeline mode: SCAN
# Query file: YKJ.fasta
# Target file: Gti1_Pac2.hmm
# Option settings: hmmscan --domtblout YKJ_Gti1_Pac2.csv Gti1_Pac2.hmm YKJ.fasta
# Current dir: /home/genome1/workspace/LYL/YKJ/TF_analize
# Date: Thu Dec 5 02:51:50 2024
# [ok]

## Sheet: HMG
# --- full sequence --- -------------- this domain ------------- hmm coord ali coord env coord
# target name accession tlen query name accession qlen E-value score bias # of c-Evalue i-Evalue score bias from to from to from to acc description of target
#------------------- ---------- ----- -------------------- ---------- ----- --------- ------ ----- --- --- --------- --------- ------ ----- ----- ----- ----- ----- ----- ----- ---- ---------------------
HMG_box PF00505.25 69 YKJ-2000221.1 - 76 7e-07 15.9 0.7 1 1 9.7e-07 9.7e-07 15.5 0.7 5 45 35 75 32 76 0.90 HMG (high mobility group) box
HMG_box PF00505.25 69 YKJ-2000907.1 - 347 2.1e-16 46.5 1.2 1 1 3.9e-16 3.9e-16 45.6 1.2 1 69 93 162 93 162 0.88 HMG (high mobility group) box
HMG_box PF00505.25 69 YKJ-2000919.1 - 453 3e-19 55.6 0.1 1 1 5e-19 5e-19 54.9 0.1 1 69 119 187 119 187 0.98 HMG (high mobility group) box
HMG_box PF00505.25 69 YKJ-2001041.1 - 789 2.7e-20 58.9 1.4 1 1 6.4e-20 6.4e-20 57.7 1.4 1 68 102 169 102 170 0.99 HMG (high mobility group) box
HMG_box PF00505.25 69 YKJ-2001524.1 - 1306 0.00091 6.0 7.7 1 2 0.81 0.81 -3.5 0.2 47 61 675 689 668 695 0.55 HMG (high mobility group) box
HMG_box PF00505.25 69 YKJ-2001524.1 - 1306 0.00091 6.0 7.7 2 2 0.00013 0.00013 8.7 2.9 42 66 952 976 950 978 0.92 HMG (high mobility group) box
HMG_box PF00505.25 69 YKJ-2001887.1 - 574 3.5e-17 49.0 2.8 1 1 5.7e-17 5.7e-17 48.3 2.8 2 68 105 172 104 173 0.97 HMG (high mobility group) box
HMG_box PF00505.25 69 YKJ-2002221.1 - 591 2.3e-17 49.5 16.3 1 2 1.3e-09 1.3e-09 24.7 3.4 1 68 352 420 352 421 0.91 HMG (high mobility group) box
HMG_box PF00505.25 69 YKJ-2002221.1 - 591 2.3e-17 49.5 16.3 2 2 6.7e-11 6.7e-11 28.8 5.1 1 68 456 527 456 528 0.86 HMG (high mobility group) box
HMG_box PF00505.25 69 YKJ-2002502.1 - 394 1.4e-14 40.6 0.1 1 1 2.9e-14 2.9e-14 39.6 0.1 2 69 117 185 116 185 0.92 HMG (high mobility group) box
HMG_box PF00505.25 69 YKJ-2002775.1 - 377 4.7e-21 61.4 3.9 1 1 8e-21 8e-21 60.6 3.9 1 69 101 169 101 169 0.99 HMG (high mobility group) box
HMG_box PF00505.25 69 YKJ-2002974.1 - 670 1.3e-14 40.7 2.4 1 2 1.3e-14 1.3e-14 40.7 2.4 1 69 19 91 19 91 0.94 HMG (high mobility group) box
HMG_box PF00505.25 69 YKJ-2002974.1 - 670 1.3e-14 40.7 2.4 2 2 0.082 0.082 -0.3 5.7 24 59 88 123 87 127 0.91 HMG (high mobility group) box
HMG_box PF00505.25 69 YKJ-2003564.1 - 292 2.8e-18 52.5 17.0 1 3 0.5 0.5 -2.8 0.2 13 18 88 93 70 103 0.58 HMG (high mobility group) box
HMG_box PF00505.25 69 YKJ-2003564.1 - 292 2.8e-18 52.5 17.0 2 3 1.6e-13 1.6e-13 37.2 1.8 1 68 119 187 119 188 0.87 HMG (high mobility group) box
HMG_box PF00505.25 69 YKJ-2003564.1 - 292 2.8e-18 52.5 17.0 3 3 3.2e-09 3.2e-09 23.4 2.8 1 63 218 284 218 288 0.89 HMG (high mobility group) box
HMG_box PF00505.25 69 YKJ-2004918.1 - 115 6.1e-28 83.4 0.8 1 2 0.54 0.54 -2.9 0.4 43 47 14 18 8 25 0.51 HMG (high mobility group) box
HMG_box PF00505.25 69 YKJ-2004918.1 - 115 6.1e-28 83.4 0.8 2 2 6.1e-28 6.1e-28 83.4 0.8 1 68 31 98 31 99 0.99 HMG (high mobility group) box
HMG_box PF00505.25 69 YKJ-2005853.1 - 137 1.1e-11 31.3 1.3 1 1 1.9e-11 1.9e-11 30.6 1.3 2 64 22 82 21 84 0.92 HMG (high mobility group) box
HMG_box PF00505.25 69 YKJ-2006519.1 - 243 6.7e-05 9.6 4.9 1 3 0.8 0.8 -3.5 0.0 16 35 8 27 5 28 0.75 HMG (high mobility group) box
HMG_box PF00505.25 69 YKJ-2006519.1 - 243 6.7e-05 9.6 4.9 2 3 3.9e-05 3.9e-05 10.3 1.1 22 48 55 81 52 82 0.93 HMG (high mobility group) box
HMG_box PF00505.25 69 YKJ-2006519.1 - 243 6.7e-05 9.6 4.9 3 3 0.11 0.11 -0.7 0.0 17 36 173 192 162 199 0.71 HMG (high mobility group) box
HMG_box PF00505.25 69 YKJ-2007353.1 - 262 9.1e-13 34.8 3.3 1 1 1.7e-12 1.7e-12 33.9 3.3 34 69 1 36 1 36 0.97 HMG (high mobility group) box
HMG_box PF00505.25 69 YKJ-2007354.1 - 311 2.4e-15 43.0 1.3 1 1 5.6e-15 5.6e-15 41.9 1.3 29 69 19 59 14 59 0.96 HMG (high mobility group) box
HMG_box PF00505.25 69 YKJ-2007424.1 - 493 1.6e-15 43.6 0.1 1 1 3.3e-15 3.3e-15 42.6 0.1 1 68 80 148 80 149 0.95 HMG (high mobility group) box
HMG_box PF00505.25 69 YKJ-2007459.1 - 545 4.6e-17 48.6 0.2 1 1 9.2e-17 9.2e-17 47.6 0.2 1 69 98 167 98 167 0.91 HMG (high mobility group) box
HMG_box PF00505.25 69 YKJ-2007465.1 - 586 4.8e-14 38.9 8.4 1 1 4.1e-13 4.1e-13 35.9 8.4 1 68 150 227 150 228 0.81 HMG (high mobility group) box
HMG_box PF00505.25 69 YKJ-2007468.1 - 652 4.4e-14 39.0 3.3 1 1 5.1e-13 5.1e-13 35.6 3.3 1 69 117 186 117 186 0.86 HMG (high mobility group) box
#
# Program: hmmscan
# Version: 3.3.2 (Nov 2020)
# Pipeline mode: SCAN
# Query file: YKJ.fasta
# Target file: HMG.hmm
# Option settings: hmmscan --domtblout YKJ_HMG.csv HMG.hmm YKJ.fasta
# Current dir: /home/genome1/workspace/LYL/YKJ/TF_analize
# Date: Thu Dec 5 02:51:23 2024
# [ok]

## Sheet: HOX
# --- full sequence --- -------------- this domain ------------- hmm coord ali coord env coord
# target name accession tlen query name accession qlen E-value score bias # of c-Evalue i-Evalue score bias from to from to from to acc description of target
#------------------- ---------- ----- -------------------- ---------- ----- --------- ------ ----- --- --- --------- --------- ------ ----- ----- ----- ----- ----- ----- ----- ---- ---------------------
Homeodomain PF00046.35 57 YKJ-2000125.1 - 452 1.5e-18 52.7 4.2 1 1 2.8e-18 2.8e-18 51.9 4.2 1 57 37 93 37 93 0.98 Homeodomain
Homeodomain PF00046.35 57 YKJ-2000215.1 - 518 2.5e-51 157.7 13.5 1 3 5.4e-20 5.4e-20 57.3 0.3 1 57 28 84 28 84 0.98 Homeodomain
Homeodomain PF00046.35 57 YKJ-2000215.1 - 518 2.5e-51 157.7 13.5 2 3 5.2e-19 5.2e-19 54.2 0.9 1 57 157 213 157 213 0.96 Homeodomain
Homeodomain PF00046.35 57 YKJ-2000215.1 - 518 2.5e-51 157.7 13.5 3 3 8.3e-19 8.3e-19 53.5 1.0 1 57 291 347 291 347 0.97 Homeodomain
Homeodomain PF00046.35 57 YKJ-2000501.1 - 306 2.3e-20 58.5 1.4 1 1 4.1e-20 4.1e-20 57.7 1.4 1 54 16 69 16 73 0.96 Homeodomain
Homeodomain PF00046.35 57 YKJ-2000503.1 - 314 2.5e-16 45.6 0.5 1 2 2.5e-16 2.5e-16 45.6 0.5 3 57 31 85 30 85 0.96 Homeodomain
Homeodomain PF00046.35 57 YKJ-2000503.1 - 314 2.5e-16 45.6 0.5 2 2 0.34 0.34 -2.9 0.1 29 38 214 223 212 227 0.73 Homeodomain
Homeodomain PF00046.35 57 YKJ-2000521.1 - 78 2.2e-09 23.4 2.2 1 1 4.3e-09 4.3e-09 22.4 2.2 39 57 1 19 1 19 0.93 Homeodomain
Homeodomain PF00046.35 57 YKJ-2003189.1 - 838 1.1e-21 62.8 1.1 1 1 2e-21 2e-21 61.9 1.1 2 57 92 147 91 147 0.98 Homeodomain
Homeodomain PF00046.35 57 YKJ-2003231.1 - 95 8.2e-06 11.9 0.0 1 1 1.2e-05 1.2e-05 11.3 0.0 6 37 53 84 51 88 0.90 Homeodomain
Homeodomain PF00046.35 57 YKJ-2003274.1 - 163 1.9e-16 46.0 0.3 1 1 3.1e-16 3.1e-16 45.3 0.3 1 47 96 142 96 143 0.99 Homeodomain
Homeodomain PF00046.35 57 YKJ-2003384.1 - 242 1.9e-13 36.4 1.3 1 3 0.25 0.25 -2.4 0.2 1 13 124 135 122 136 0.67 Homeodomain
Homeodomain PF00046.35 57 YKJ-2003384.1 - 242 1.9e-13 36.4 1.3 2 3 0.15 0.15 -1.8 0.0 24 34 148 158 147 160 0.85 Homeodomain
Homeodomain PF00046.35 57 YKJ-2003384.1 - 242 1.9e-13 36.4 1.3 3 3 1.9e-13 1.9e-13 36.4 1.3 3 52 185 234 183 237 0.94 Homeodomain
Homeodomain PF00046.35 57 YKJ-2003385.1 - 211 1.4e-13 36.8 1.3 1 2 0.12 0.12 -1.4 0.1 24 34 117 127 116 130 0.85 Homeodomain
Homeodomain PF00046.35 57 YKJ-2003385.1 - 211 1.4e-13 36.8 1.3 2 2 1.4e-13 1.4e-13 36.8 1.3 3 52 154 203 152 206 0.94 Homeodomain
Homeodomain PF00046.35 57 YKJ-2004226.1 - 626 5.3e-09 22.1 0.0 1 1 1.1e-08 1.1e-08 21.1 0.0 21 54 375 408 367 409 0.93 Homeodomain
Homeodomain PF00046.35 57 YKJ-2005252.1 - 575 1.1e-24 72.4 4.0 1 1 1.9e-24 1.9e-24 71.6 4.0 1 56 95 150 95 151 0.99 Homeodomain
Homeodomain PF00046.35 57 YKJ-2005766.1 - 493 0.00012 8.2 5.3 1 3 0.61 0.61 -3.7 0.0 21 30 38 47 37 54 0.79 Homeodomain
Homeodomain PF00046.35 57 YKJ-2005766.1 - 493 0.00012 8.2 5.3 2 3 0.016 0.016 1.4 0.1 5 28 118 141 116 143 0.89 Homeodomain
Homeodomain PF00046.35 57 YKJ-2005766.1 - 493 0.00012 8.2 5.3 3 3 0.00018 0.00018 7.7 1.1 2 37 224 259 223 264 0.95 Homeodomain
Homeodomain PF00046.35 57 YKJ-2006294.1 - 178 9.2e-09 21.4 0.0 1 1 2.2e-08 2.2e-08 20.2 0.0 10 56 92 146 83 147 0.89 Homeodomain
Homeodomain PF00046.35 57 YKJ-2006605.1 - 521 7.7e-12 31.2 0.2 1 1 1.5e-11 1.5e-11 30.3 0.2 1 57 126 186 126 186 0.96 Homeodomain
#
# Program: hmmscan
# Version: 3.3.2 (Nov 2020)
# Pipeline mode: SCAN
# Query file: YKJ.fasta
# Target file: HOX.hmm
# Option settings: hmmscan --domtblout YKJ_HOX.csv HOX.hmm YKJ.fasta
# Current dir: /home/genome1/workspace/LYL/YKJ/TF_analize
# Date: Thu Dec 5 02:51:26 2024
# [ok]

## Sheet: HSF
# --- full sequence --- -------------- this domain ------------- hmm coord ali coord env coord
# target name accession tlen query name accession qlen E-value score bias # of c-Evalue i-Evalue score bias from to from to from to acc description of target
#------------------- ---------- ----- -------------------- ---------- ----- --------- ------ ----- --- --- --------- --------- ------ ----- ----- ----- ----- ----- ----- ----- ---- ---------------------
HSF_DNA-bind PF00447.23 100 YKJ-2001103.1 - 739 2e-08 21.0 0.3 1 1 5.4e-08 5.4e-08 19.6 0.3 52 100 30 72 21 72 0.81 HSF-type DNA-binding
HSF_DNA-bind PF00447.23 100 YKJ-2001229.1 - 1382 4.3e-40 122.6 0.7 1 1 8.5e-40 8.5e-40 121.7 0.7 1 100 741 842 741 842 0.95 HSF-type DNA-binding
HSF_DNA-bind PF00447.23 100 YKJ-2001239.1 - 585 4.7e-37 112.9 0.3 1 1 8.4e-37 8.4e-37 112.1 0.3 1 100 30 131 30 131 0.95 HSF-type DNA-binding
HSF_DNA-bind PF00447.23 100 YKJ-2002649.1 - 614 5.3e-25 74.2 0.0 1 1 9.3e-25 9.3e-25 73.4 0.0 1 99 99 199 99 200 0.89 HSF-type DNA-binding
HSF_DNA-bind PF00447.23 100 YKJ-2005731.1 - 464 4.3e-36 109.8 1.4 1 1 7.1e-36 7.1e-36 109.1 1.4 7 100 9 103 5 103 0.95 HSF-type DNA-binding
#
# Program: hmmscan
# Version: 3.3.2 (Nov 2020)
# Pipeline mode: SCAN
# Query file: YKJ.fasta
# Target file: HSF.hmm
# Option settings: hmmscan --domtblout YKJ_HSF.csv HSF.hmm YKJ.fasta
# Current dir: /home/genome1/workspace/LYL/YKJ/TF_analize
# Date: Thu Dec 5 02:51:28 2024
# [ok]

## Sheet: mrcA
# --- full sequence --- -------------- this domain ------------- hmm coord ali coord env coord
# target name accession tlen query name accession qlen E-value score bias # of c-Evalue i-Evalue score bias from to from to from to acc description of target
#------------------- ---------- ----- -------------------- ---------- ----- --------- ------ ----- --- --- --------- --------- ------ ----- ----- ----- ----- ----- ----- ----- ---- ---------------------
#
# Program: hmmscan
# Version: 3.3.2 (Nov 2020)
# Pipeline mode: SCAN
# Query file: YKJ.fasta
# Target file: mrcA.hmm
# Option settings: hmmscan --domtblout YKJ_mrcA.csv mrcA.hmm YKJ.fasta
# Current dir: /home/genome1/workspace/LYL/YKJ/TF_analize
# Date: Thu Dec 5 02:51:52 2024
# [ok]

## Sheet: MYB
# --- full sequence --- -------------- this domain ------------- hmm coord ali coord env coord
# target name accession tlen query name accession qlen E-value score bias # of c-Evalue i-Evalue score bias from to from to from to acc description of target
#------------------- ---------- ----- -------------------- ---------- ----- --------- ------ ----- --- --- --------- --------- ------ ----- ----- ----- ----- ----- ----- ----- ---- ---------------------
Myb_DNA-binding PF00249.37 46 YKJ-2000072.1 - 1078 7.4e-06 12.4 4.7 1 3 1 1 -5.2 1.6 6 14 149 157 149 157 0.79 Myb-like DNA-binding domain
Myb_DNA-binding PF00249.37 46 YKJ-2000072.1 - 1078 7.4e-06 12.4 4.7 2 3 1.1e-05 1.1e-05 11.8 0.0 3 42 860 901 859 902 0.92 Myb-like DNA-binding domain
Myb_DNA-binding PF00249.37 46 YKJ-2000072.1 - 1078 7.4e-06 12.4 4.7 3 3 0.019 0.019 1.5 0.0 4 45 964 1021 961 1022 0.64 Myb-like DNA-binding domain
Myb_DNA-binding PF00249.37 46 YKJ-2000540.1 - 390 9.9e-14 37.6 0.0 1 1 2.2e-13 2.2e-13 36.5 0.0 3 43 251 291 249 293 0.96 Myb-like DNA-binding domain
Myb_DNA-binding PF00249.37 46 YKJ-2000856.1 - 673 5.9e-43 131.1 4.3 1 3 1.3e-16 1.3e-16 46.8 0.1 2 43 8 51 7 54 0.94 Myb-like DNA-binding domain
Myb_DNA-binding PF00249.37 46 YKJ-2000856.1 - 673 5.9e-43 131.1 4.3 2 3 4.1e-17 4.1e-17 48.4 0.1 1 44 60 103 60 105 0.95 Myb-like DNA-binding domain
Myb_DNA-binding PF00249.37 46 YKJ-2000856.1 - 673 5.9e-43 131.1 4.3 3 3 2.8e-13 2.8e-13 36.1 0.2 3 45 113 154 111 155 0.95 Myb-like DNA-binding domain
Myb_DNA-binding PF00249.37 46 YKJ-2001311.1 - 139 5.4e-06 12.8 0.2 1 2 0.0004 0.0004 6.8 0.0 24 40 97 113 97 116 0.87 Myb-like DNA-binding domain
Myb_DNA-binding PF00249.37 46 YKJ-2001311.1 - 139 5.4e-06 12.8 0.2 2 2 0.0041 0.0041 3.6 0.1 3 14 120 131 119 132 0.87 Myb-like DNA-binding domain
Myb_DNA-binding PF00249.37 46 YKJ-2001353.1 - 1350 1.7e-11 30.4 0.8 1 2 0.51 0.51 -3.1 0.0 20 28 426 435 425 437 0.85 Myb-like DNA-binding domain
Myb_DNA-binding PF00249.37 46 YKJ-2001353.1 - 1350 1.7e-11 30.4 0.8 2 2 4.2e-11 4.2e-11 29.2 0.2 3 44 909 959 907 961 0.93 Myb-like DNA-binding domain
Myb_DNA-binding PF00249.37 46 YKJ-2001732.1 - 840 8.2e-28 82.7 3.5 1 2 1.1e-15 1.1e-15 43.9 0.5 7 46 17 57 15 57 0.96 Myb-like DNA-binding domain
Myb_DNA-binding PF00249.37 46 YKJ-2001732.1 - 840 8.2e-28 82.7 3.5 2 2 3.1e-14 3.1e-14 39.2 0.1 1 46 63 107 63 107 0.96 Myb-like DNA-binding domain
Myb_DNA-binding PF00249.37 46 YKJ-2002145.1 - 1196 1.6e-22 65.7 8.3 1 5 0.0046 0.0046 3.4 0.0 1 19 875 893 875 897 0.94 Myb-like DNA-binding domain
Myb_DNA-binding PF00249.37 46 YKJ-2002145.1 - 1196 1.6e-22 65.7 8.3 2 5 0.21 0.21 -1.9 0.0 19 41 917 941 911 944 0.78 Myb-like DNA-binding domain
Myb_DNA-binding PF00249.37 46 YKJ-2002145.1 - 1196 1.6e-22 65.7 8.3 3 5 5.1e-16 5.1e-16 44.9 0.2 1 46 952 996 952 996 0.97 Myb-like DNA-binding domain
Myb_DNA-binding PF00249.37 46 YKJ-2002145.1 - 1196 1.6e-22 65.7 8.3 4 5 5.6e-08 5.6e-08 19.1 0.2 2 43 1005 1057 1004 1060 0.91 Myb-like DNA-binding domain
Myb_DNA-binding PF00249.37 46 YKJ-2002145.1 - 1196 1.6e-22 65.7 8.3 5 5 0.25 0.25 -2.1 0.1 1 24 1070 1099 1070 1106 0.73 Myb-like DNA-binding domain
Myb_DNA-binding PF00249.37 46 YKJ-2002156.1 - 835 3.7e-08 19.7 0.0 1 2 2.3e-07 2.3e-07 17.2 0.0 3 43 134 179 132 181 0.88 Myb-like DNA-binding domain
Myb_DNA-binding PF00249.37 46 YKJ-2002156.1 - 835 3.7e-08 19.7 0.0 2 2 0.24 0.24 -2.1 0.0 30 39 222 231 219 232 0.81 Myb-like DNA-binding domain
Myb_DNA-binding PF00249.37 46 YKJ-2002612.1 - 338 1.8e-40 123.2 9.2 1 6 0.81 0.81 -3.8 0.0 7 17 73 83 70 84 0.80 Myb-like DNA-binding domain
Myb_DNA-binding PF00249.37 46 YKJ-2002612.1 - 338 1.8e-40 123.2 9.2 2 6 0.0015 0.0015 4.9 0.1 18 43 116 147 115 148 0.80 Myb-like DNA-binding domain
Myb_DNA-binding PF00249.37 46 YKJ-2002612.1 - 338 1.8e-40 123.2 9.2 3 6 3.1e-08 3.1e-08 20.0 0.0 3 41 158 200 157 202 0.93 Myb-like DNA-binding domain
Myb_DNA-binding PF00249.37 46 YKJ-2002612.1 - 338 1.8e-40 123.2 9.2 4 6 3.8e-11 3.8e-11 29.3 0.0 3 44 208 251 207 253 0.94 Myb-like DNA-binding domain
Myb_DNA-binding PF00249.37 46 YKJ-2002612.1 - 338 1.8e-40 123.2 9.2 5 6 2.2e-17 2.2e-17 49.2 0.0 1 46 259 304 259 304 0.99 Myb-like DNA-binding domain
Myb_DNA-binding PF00249.37 46 YKJ-2002612.1 - 338 1.8e-40 123.2 9.2 6 6 1.5e-08 1.5e-08 21.0 0.4 1 26 310 336 310 337 0.97 Myb-like DNA-binding domain
Myb_DNA-binding PF00249.37 46 YKJ-2003078.1 - 557 3.1e-14 39.2 0.1 1 1 7.3e-14 7.3e-14 38.0 0.1 2 43 48 90 47 92 0.96 Myb-like DNA-binding domain
Myb_DNA-binding PF00249.37 46 YKJ-2003294.1 - 1443 4.1e-07 16.4 0.0 1 1 1.7e-06 1.7e-06 14.4 0.0 2 28 1151 1178 1150 1185 0.95 Myb-like DNA-binding domain
Myb_DNA-binding PF00249.37 46 YKJ-2004975.1 - 896 2e-19 55.8 0.4 1 2 3.3e-11 3.3e-11 29.5 0.3 1 41 122 167 122 169 0.89 Myb-like DNA-binding domain
Myb_DNA-binding PF00249.37 46 YKJ-2004975.1 - 896 2e-19 55.8 0.4 2 2 1.6e-09 1.6e-09 24.1 0.0 1 44 200 247 200 249 0.94 Myb-like DNA-binding domain
Myb_DNA-binding PF00249.37 46 YKJ-2005752.1 - 980 4.1e-07 16.4 0.0 1 1 8.8e-07 8.8e-07 15.3 0.0 3 42 426 465 424 469 0.93 Myb-like DNA-binding domain
Myb_DNA-binding PF00249.37 46 YKJ-2007149.1 - 718 2.3e-15 42.8 0.0 1 1 5.4e-15 5.4e-15 41.6 0.0 3 45 398 440 396 441 0.95 Myb-like DNA-binding domain
Myb_DNA-binding PF00249.37 46 YKJ-2007299.1 - 1152 1.8e-21 62.3 0.0 1 2 2.7e-13 2.7e-13 36.2 0.0 3 45 632 674 631 675 0.96 Myb-like DNA-binding domain
Myb_DNA-binding PF00249.37 46 YKJ-2007299.1 - 1152 1.8e-21 62.3 0.0 2 2 3.2e-09 3.2e-09 23.1 0.0 10 45 896 931 894 931 0.94 Myb-like DNA-binding domain
#
# Program: hmmscan
# Version: 3.3.2 (Nov 2020)
# Pipeline mode: SCAN
# Query file: YKJ.fasta
# Target file: MYB.hmm
# Option settings: hmmscan --domtblout YKJ_MYB.csv MYB.hmm YKJ.fasta
# Current dir: /home/genome1/workspace/LYL/YKJ/TF_analize
# Date: Thu Dec 5 02:51:31 2024
# [ok]

[truncated: 8 more sheets: HLH, STE12, TFIIB, velvet, WHTH, ZnF-C2H2, ZnF-GATA, Zn2_CYS6]
